# Supplementary material for: Synergy of NUP98-HOXA10 Fusion Gene and NrasG12D Mutation Preserves the Stemness of Hematopoietic Stem Cells on Culture Condition
Source: Cells. 2019 Aug 22;8(9):951. doi: 10.3390/cells8090951 (PMC6770072; doi:10.3390/cells8090951)
Supplement: Supplementary file 1 [file cells-08-00951-s001.zip]

Archive with 17 entries (14 files):
- Supplementary Material/
- Supplementary Material/TableS1.DEGs_NA.csv
- __MACOSX/
- __MACOSX/Supplementary Material/
- __MACOSX/Supplementary Material/._TableS1.DEGs_NA.csv
- Supplementary Material/Figure S3 Stemness_genes.tif
- __MACOSX/Supplementary Material/._Figure S3 Stemness_genes.tif
- Supplementary Material/Figure S1 Aging mice.tif
- __MACOSX/Supplementary Material/._Figure S1 Aging mice.tif
- Supplementary Material/Figure S4.tif
- __MACOSX/Supplementary Material/._Figure S4.tif
- Supplementary Material/TableS2. DEGs_NV.csv
- __MACOSX/Supplementary Material/._TableS2. DEGs_NV.csv
- Supplementary Material/Supplementary Figure legends.docx
- __MACOSX/Supplementary Material/._Supplementary Figure legends.docx
- Supplementary Material/Figure S2 HSC_sorting.tif
- __MACOSX/Supplementary Material/._Figure S2 HSC_sorting.tif
