# Supplementary material for: Synergy of NUP98-HOXA10 Fusion Gene and NrasG12D Mutation Preserves the Stemness of Hematopoietic Stem Cells on Culture Condition
Source: Cells. 2019 Aug 22;8(9):951. doi: 10.3390/cells8090951 (PMC6770072; doi:10.3390/cells8090951)
Supplement: Supplementary file 1 [file cells-08-00951-s001.zip › Supplementary Material/TableS1.DEGs_NA.csv]

	baseMean	log2FoldChange	lfcSE	stat	pvalue	padj
H19	195.2448643	2.726069346	0.559909377	4.86876887	1.12E-06	0.000394575
Rpl13	22955.55702	0.680577969	0.179825384	3.784660177	0.000153919	0.016751264
S100a4	527.4906185	0.819293441	0.249163552	3.288175317	0.00100839	0.049604732
Ramp2	313.9405073	2.281686721	0.45966688	4.963783166	6.91E-07	0.0002834
Efnb2	196.5902245	1.309765087	0.359920308	3.639041919	0.000273654	0.024038572
Ccdc132	269.0707196	-0.860475643	0.221356516	-3.887284004	0.000101372	0.013262493
Snd1	124.0082156	1.45326491	0.281156962	5.168874001	2.36E-07	0.000152436
Use1	2430.486571	0.58625087	0.146577469	3.999597452	6.35E-05	0.0097539
Golga2	342.1050147	0.933396023	0.2528958	3.690832445	0.000223521	0.020283265
Cse1l	1080.959787	-0.60624561	0.184116476	-3.292728721	0.000992202	0.049144258
Chaf1a	54.50806475	-2.250031701	0.657511757	-3.422040255	0.000621531	0.039604091
Apoe	4483.96894	0.586954394	0.116731135	5.028259141	4.95E-07	0.000233223
Cdkn1b	166.2397054	1.749578372	0.337483506	5.184189274	2.17E-07	0.00014823
Csnk1g2	1478.835129	0.594009476	0.155427489	3.821778746	0.000132493	0.015227974
Ndrg2	367.5953212	0.808535593	0.199954569	4.043596477	5.26E-05	0.00874778
Pias4	144.3931111	0.987746095	0.300051006	3.291927286	0.000995033	0.049144258
Tmem242	315.4000504	0.843931939	0.251109442	3.360813247	0.000777134	0.044053462
Rasa4	352.0152303	1.002692941	0.270574551	3.705791754	0.000210731	0.019775163
Mcm5	1050.260651	-1.279001147	0.371896935	-3.43912796	0.000583591	0.038338141
Tmod4	13.84536089	-5.963046053	1.794582663	-3.322803779	0.000891176	0.047210087
Ranbp1	737.0391029	-0.734722026	0.202772467	-3.6233816	0.000290776	0.025165258
Ctns	168.762585	1.266427973	0.330115021	3.836323382	0.00012489	0.015023384
Hyi	456.2299555	0.92033725	0.200896545	4.581150223	4.62E-06	0.001458182
Ezh1	1441.824116	0.665074819	0.165961509	4.007404023	6.14E-05	0.009679124
Ddah2	762.2508505	0.728669377	0.214367283	3.399163179	0.000675924	0.040622151
Lrrc8a	445.8550494	0.984930521	0.28246211	3.4869474	0.000488567	0.03449935
Pdcl	417.932418	-0.683367196	0.199412649	-3.426899938	0.000610514	0.03930943
Fxyd5	3795.36624	0.760387595	0.217460066	3.496676928	0.000471092	0.03449935
Tmem86a	117.8881679	1.762631155	0.418809071	4.208674738	2.57E-05	0.005542144
Asz1	16.41180188	7.43379888	1.790379753	4.152079394	3.29E-05	0.006642289
Evi5l	134.3757085	1.486312342	0.396373296	3.749779202	0.00017699	0.018445993
Vps45	191.8369116	-0.914522293	0.26800279	-3.41236109	0.000644027	0.039846585
Fam134c	32.98465813	3.476123114	0.808489991	4.29952523	1.71E-05	0.004048038
Cyth4	288.7027073	0.927350835	0.242087885	3.830637109	0.000127812	0.015113756
Kpna2	147.9284445	-1.514906546	0.373692459	-4.053885783	5.04E-05	0.008604128
Hars2	474.3771774	-0.892300621	0.259585498	-3.437405506	0.000587316	0.038338141
Tmem160	116.9198365	1.612085227	0.468816454	3.43862766	0.000584671	0.038338141
Tmpo	1804.366405	-0.655712583	0.145886149	-4.494687039	6.97E-06	0.001992629
Igf1	540.4459816	1.476437699	0.371633292	3.972834866	7.10E-05	0.010523278
Ddx21	1085.865334	-0.834175548	0.225521425	-3.698874945	0.000216557	0.019874785
Pdlim4	27.41560532	4.24627064	1.267195986	3.350918631	0.00080544	0.044618454
Ccdc117	576.9907955	-0.621219299	0.188166614	-3.30143209	0.000961926	0.048542599
4933427D14Rik	248.0775257	0.773831203	0.229834804	3.366901746	0.000760178	0.043740486
Vamp2	362.3078501	0.929983299	0.280463038	3.315885425	0.000913533	0.047604346
Aurkb	168.598813	-2.633069514	0.526713596	-4.99905363	5.76E-07	0.000244316
Top2a	419.0050742	-1.597770367	0.361703462	-4.417348835	9.99E-06	0.00267131
Tc2n	45.41712012	2.044100471	0.599434005	3.410050905	0.000649508	0.039846585
Entpd5	711.9367104	-0.598169677	0.175188576	-3.414433115	0.000639149	0.039846585
Meg3	423.3365956	1.492595023	0.253729055	5.882633444	4.04E-09	5.52E-06
Zfp369	279.3754411	0.771578324	0.233734733	3.301085443	0.000963115	0.048542599
Nsun2	2258.29049	-0.683591183	0.195976494	-3.488128442	0.000486414	0.03449935
Dhfr	317.1164862	-0.825220907	0.238571979	-3.459001811	0.000542181	0.036838371
Ddx4	98.53216919	2.896962351	0.590774927	4.90366503	9.41E-07	0.000361503
Ebpl	443.7955686	0.831936402	0.238162273	3.493149408	0.000477359	0.03449935
Ska3	44.40692456	-1.91929107	0.515742382	-3.721414288	0.00019811	0.019490865
Slc22a17	594.4853522	0.881979006	0.264660529	3.332491664	0.00086072	0.046349402
Shcbp1	68.29129266	-2.299738881	0.69521769	-3.307940684	0.000939847	0.048021361
Atad2	458.8278105	-1.025612116	0.202626804	-5.061581669	4.16E-07	0.000213059
Chkb	441.1706323	0.887108511	0.239000772	3.711739109	0.00020584	0.019697854
Mcm4	876.5545906	-0.884220297	0.2324268	-3.804295782	0.000142208	0.015898874
Gbe1	382.7425673	-0.594607245	0.173626009	-3.424643853	0.000615606	0.039430837
Mina	161.9265333	-1.076962989	0.314870835	-3.420332623	0.000625446	0.039648125
Itgb5	75.98925165	2.13891974	0.547793404	3.904610247	9.44E-05	0.012615791
Pdia5	192.3298674	-1.214605447	0.357724524	-3.395365327	0.000685371	0.040622151
Slc15a2	235.262047	1.643629127	0.464841066	3.53589484	0.000406396	0.032013557
Gart	193.6878636	-1.622650046	0.405277225	-4.003802696	6.23E-05	0.009703333
Prr13	1131.990318	0.586449103	0.173060237	3.388699297	0.00070225	0.041040805
Sva	28.13743654	8.213467333	1.211332043	6.78052511	1.20E-11	7.36E-08
Agpat4	248.2371711	0.947547965	0.270413518	3.50407025	0.000458204	0.034151506
Cdc23	434.793049	-0.891872502	0.227921542	-3.913068036	9.11E-05	0.012452524
Ptpn2	687.4635904	-0.810771602	0.212065266	-3.823217337	0.000131722	0.015227974
Cndp2	294.9377207	-1.228480391	0.241728187	-5.082073399	3.73E-07	0.000199622
Fam111a	591.8008674	-0.738251554	0.208975017	-3.532726371	0.000411298	0.032013557
Tubgcp2	333.9967509	-0.929476682	0.272955619	-3.405230071	0.000661083	0.040049275
Irf7	467.8015371	1.137213682	0.298207569	3.81349704	0.000137014	0.015458718
Tk1	238.9935249	-1.278317632	0.343905885	-3.717056575	0.000201557	0.019517732
Hprt	1566.469883	-0.626646387	0.164081268	-3.819122045	0.000133927	0.015250373
Tyms	368.8373237	-1.107372224	0.297476877	-3.722548913	0.000197222	0.019490865
Pnkd	431.2465236	0.750221018	0.219594004	3.416400291	0.000634549	0.039846585
Itm2c	1275.931158	0.686450802	0.168926172	4.063614256	4.83E-05	0.008369335
Pam	373.3804927	1.136586231	0.299761177	3.791639201	0.000149656	0.016432788
Cenpf	79.89341199	-2.292148486	0.628995975	-3.644138559	0.000268289	0.023736809
Sdccag3	284.840627	-1.176414223	0.315275229	-3.731388052	0.000190428	0.019195729
Dut	1006.057206	-0.722896133	0.182412331	-3.962978428	7.40E-05	0.010584928
Cd82	701.5601763	1.047200683	0.191901597	5.456966996	4.84E-08	4.58E-05
Pdia3	608.3885147	-1.016165901	0.24888015	-4.082952775	4.45E-05	0.007925448
Rad51	128.369259	-1.950913092	0.452341145	-4.312924251	1.61E-05	0.003884946
Tpx2	133.4200813	-2.056324623	0.500835666	-4.105787112	4.03E-05	0.007508124
Zbtb46	118.4071463	1.405251597	0.397744855	3.533047833	0.000410798	0.032013557
Procr	1526.623689	0.694954305	0.180600529	3.848019212	0.000119077	0.014791974
Rbl1	345.1447002	-1.104533651	0.278239026	-3.969729439	7.20E-05	0.010534451
Ccna2	181.2094565	-1.948220262	0.564813848	-3.449313911	0.000562013	0.037768498
Serp1	1200.68661	-0.82228306	0.244283989	-3.366094779	0.000762405	0.043740486
Gmps	782.9871862	-0.728599638	0.217791807	-3.345395077	0.000821654	0.045312582
Cks1b	453.5246043	-1.029782027	0.225100646	-4.574762648	4.77E-06	0.001465799
Gclm	1064.115146	-0.881432066	0.261920329	-3.365267867	0.000764694	0.043740486
Pip5k1a	367.9072389	1.152773368	0.229556237	5.021747096	5.12E-07	0.000233223
Gem	474.5664116	0.839675499	0.243619399	3.446669274	0.000567543	0.03793284
B4galt1	818.0989713	0.816809952	0.216963733	3.764730362	0.000166729	0.017676138
Usp1	734.4736251	-1.091589354	0.213005826	-5.124692473	2.98E-07	0.000183255
Ndc1	388.7079201	-1.124817482	0.2753557	-4.084961671	4.41E-05	0.007925448
Ctps	234.433299	-1.667698106	0.321661229	-5.184641351	2.16E-07	0.00014823
Cyp4b1	131.7456084	1.842094968	0.30943806	5.953032953	2.63E-09	4.05E-06
Pdzk1ip1	4072.463356	0.669706454	0.196057279	3.415871402	0.000635783	0.039846585
Abcf2	654.104413	-0.861397441	0.232167904	-3.710234816	0.000207067	0.019697854
Pds5a	104.010429	-1.594757297	0.352427831	-4.525060618	6.04E-06	0.001767931
Paics	3905.367001	-0.599685379	0.148244201	-4.045253535	5.23E-05	0.00874778
Fam69a	203.3667968	-0.894497728	0.258085116	-3.465902026	0.000528456	0.036306981
Cdc7	343.503025	-1.260657266	0.363357129	-3.469471676	0.000521483	0.036029205
Plac8	548.1126464	1.658692199	0.288167839	5.755993478	8.61E-09	9.63E-06
Gbas	1175.198508	0.653039818	0.181747971	3.593106513	0.000326759	0.0275768
Fam3c	338.2364997	1.245690273	0.301811735	4.127375214	3.67E-05	0.007162656
Ipo5	1473.542093	-0.666505042	0.168501171	-3.955492042	7.64E-05	0.010796413
Rrm1	1012.454221	-1.261111065	0.165238671	-7.632057642	2.31E-14	2.84E-10
Wee1	100.0784453	-1.587546145	0.482195454	-3.292329141	0.000993613	0.049144258
Fadd	190.1204397	1.025363645	0.305100238	3.360743508	0.00077733	0.044053462
Cstf2	392.8916557	-1.147890653	0.25711214	-4.464552523	8.02E-06	0.002242604
Dkc1	1300.31004	-0.871116296	0.178477468	-4.880819449	1.06E-06	0.000382128
Morf4l2	1620.487876	-0.725158645	0.194579519	-3.726798435	0.000193927	0.019389589
Ireb2	625.1300496	-0.832070056	0.199851851	-4.163434332	3.13E-05	0.006425627
Neo1	418.1640724	1.539146243	0.242795633	6.339266579	2.31E-10	7.10E-07
Syncrip	924.6595153	-0.778347647	0.224855669	-3.461543355	0.000537088	0.036695019
Crebl2	299.433243	1.054891774	0.285883158	3.689940259	0.000224307	0.020283265
2810474O19Rik	521.5218861	0.82233282	0.214456998	3.83448816	0.000125826	0.015023384
Ccdc88a	207.5583074	-1.088408832	0.279058113	-3.900294529	9.61E-05	0.012704725
Tmed7	1509.861069	-0.587303589	0.148870327	-3.94506817	7.98E-05	0.011136157
Fam208b	357.7447209	-0.811695294	0.244443443	-3.320585259	0.000898289	0.047210087
Aspm	52.58113062	-2.051532289	0.622077962	-3.297870064	0.000974212	0.048702682
Wbp2	1345.349842	0.695177287	0.179752563	3.86741238	0.000109996	0.01394572
Hid1	614.9477696	0.989516803	0.164460865	6.016731112	1.78E-09	3.49E-06
Dennd1a	316.4962906	0.982223442	0.282773498	3.473534292	0.000513652	0.035891414
Cdcp1	381.9434807	-0.76526888	0.227882057	-3.358179617	0.000784576	0.04405807
R3hdm4	874.8974604	0.732950498	0.196125081	3.737158417	0.000186112	0.018915714
Fam214b	258.1037931	1.252440645	0.250309451	5.003569144	5.63E-07	0.000244316
Decr2	99.66621506	1.437245746	0.431061711	3.334199516	0.000855453	0.046345188
Noxa1	159.9386993	0.943417984	0.285040689	3.309766013	0.00093374	0.048021361
Tenc1	1135.515796	1.077180843	0.223217461	4.825701525	1.40E-06	0.000451503
Gemin5	357.881412	-0.786306615	0.223732148	-3.514499915	0.000440583	0.033241027
Tacc3	182.2847173	-0.9296385	0.26037418	-3.57039434	0.000356444	0.029223673
Klf10	724.8362202	-1.033032718	0.211028562	-4.895227017	9.82E-07	0.00036593
H2-DMa	2046.074022	0.699183072	0.186349508	3.75199848	0.000175431	0.018439698
Limch1	50.41926709	3.526228616	1.034702705	3.40796308	0.000654497	0.039846585
Mturn	174.0372726	1.233820834	0.315684371	3.908400116	9.29E-05	0.012556034
Kdm1b	249.7802559	-0.973736561	0.294395496	-3.30757968	0.000941059	0.048021361
Btbd10	231.2103041	-1.327134157	0.361359401	-3.672615557	0.000240081	0.02155117
Hoxa9	2035.427379	0.886206083	0.1406947	6.298787945	3.00E-10	7.38E-07
Hoxa7	445.7865292	1.230476365	0.352901158	3.48674505	0.000488937	0.03449935
Fau	10253.37574	0.698271759	0.197467304	3.536138619	0.000406022	0.032013557
Sgsm2	223.641338	1.06135451	0.274411366	3.867749819	0.000109844	0.01394572
Tfdp1	811.5405497	-0.886877236	0.16820813	-5.272499248	1.35E-07	0.00010344
Tbc1d17	528.3151553	0.698499778	0.199717571	3.497437776	0.00046975	0.03449935
Polr3k	722.3664619	-0.591918423	0.167994932	-3.523430228	0.000425999	0.032743367
Trmt112	636.5559728	0.601269221	0.181162899	3.318942368	0.000903591	0.047286635
Pi4kb	44.77071091	-3.237444431	0.964865875	-3.355331052	0.000792701	0.044199047
Rpl12	22104.24642	0.632568179	0.166512429	3.7989247	0.000145325	0.016100988
Prc1	145.8727232	-2.034549135	0.608924884	-3.341215295	0.000834125	0.045591427
Daglb	268.3500792	1.069562063	0.27600106	3.87520999	0.000106533	0.01379095
Appl1	703.1374262	-0.598985012	0.17451231	-3.432336723	0.000598404	0.038732492
Spen	252.2827016	0.978374724	0.280004056	3.494144825	0.000475583	0.03449935
Dlk1	68.22812207	2.127749744	0.440063382	4.835098377	1.33E-06	0.000442328
Rbbp8	192.4935829	-1.155782431	0.290861072	-3.973658015	7.08E-05	0.010523278
Inhba	85.80509808	1.810004067	0.503813706	3.592605846	0.000327388	0.0275768
Cldn5	181.0284049	1.818008466	0.458389512	3.966077799	7.31E-05	0.010571219
Ccnb1	173.900084	-1.63279862	0.451426852	-3.61697275	0.000298069	0.025455892
Tnfrsf18	393.8236853	1.091810098	0.26103737	4.182581593	2.88E-05	0.006111205
Ncapg2	122.3795688	-1.309544564	0.367383039	-3.564521019	0.000364521	0.029687962
0610010F05Rik	143.3394758	-1.022799358	0.301139	-3.396436052	0.000682695	0.040622151
Arrdc4	775.781435	-0.770466634	0.18130186	-4.249634465	2.14E-05	0.004738584
Ypel3	2012.033981	1.087030641	0.204591074	5.313187032	1.08E-07	8.83E-05
Commd10	422.7328827	1.022020688	0.281867469	3.625890884	0.000287967	0.025116436
Trafd1	698.8309128	0.704715312	0.188104811	3.746397065	0.000179393	0.018539242
Chil5	619.5899273	0.936669725	0.218206334	4.292587246	1.77E-05	0.004097859
A830080D01Rik	222.5551053	-1.102538989	0.279645324	-3.942633381	8.06E-05	0.011136157
Nkx2-3	1253.787813	0.991495593	0.276738695	3.582786257	0.000339949	0.028322434
Dock5	145.6326831	-1.072083825	0.267293946	-4.010879565	6.05E-05	0.009661591
Plekha7	20.90726574	2.631946497	0.775644338	3.393238843	0.000690714	0.040643057
Adrb2	57.33586477	-1.754660068	0.496254552	-3.535806496	0.000406532	0.032013557
Tssc4	481.4194605	0.965837266	0.290077384	3.329584855	0.000869756	0.046505452
Patl1	439.1478752	-0.909478322	0.235427225	-3.863097493	0.000111958	0.014049624
Rbp1	1396.171928	0.774400959	0.188060853	4.117821147	3.82E-05	0.007297109
Neurl3	2524.854899	0.949113178	0.214186415	4.431248254	9.37E-06	0.00256042
Ckap2l	67.77700149	-2.648816179	0.484531452	-5.466757977	4.58E-08	4.58E-05
Igf2	432.5314668	1.616020843	0.370713633	4.359216112	1.31E-05	0.003344266
Ndnf	138.8503574	3.281870514	0.568159577	5.77631821	7.64E-09	9.39E-06
Arhgap23	401.8497467	0.755460597	0.219831711	3.436540585	0.000589194	0.038338141
Mrps16	553.2924775	0.736928336	0.196934153	3.742003741	0.000182559	0.018709234
Tmem123	1362.309024	-0.625699722	0.184317016	-3.394693215	0.000687055	0.040622151
Ercc6l	48.45238322	-3.27729146	0.854474595	-3.835446342	0.000125336	0.015023384
Hspa14	456.5110311	-0.791023861	0.228899483	-3.455769544	0.000548724	0.037078082
Rap1b	3729.669247	-0.720426584	0.204593511	-3.521258223	0.000429504	0.032807714
Phgdh	1779.97403	-0.676093114	0.16357684	-4.133183617	3.58E-05	0.007096594
Lysmd1	183.9439936	0.92632266	0.265065885	3.494688348	0.000474616	0.03449935
Mettl7a1	815.6792196	0.789611628	0.224059897	3.524109569	0.000424909	0.032743367
Zfp458	18.60717532	-7.76763515	1.294852874	-5.998855394	1.99E-09	3.49E-06
Dach1	987.7390305	-0.791437238	0.232118981	-3.409618793	0.000650537	0.039846585
Bcl2	632.060369	-0.888013212	0.165564469	-5.36354943	8.16E-08	7.17E-05
Zfp746	594.849599	-0.774259829	0.188114639	-4.115893555	3.86E-05	0.007297109
Rpl36	5687.084935	0.85763396	0.242420137	3.537799991	0.000403476	0.032013557
Usf2	696.7649654	0.662086922	0.162088842	4.084716222	4.41E-05	0.007925448
Abce1	1170.748718	-0.73001928	0.215474648	-3.387959029	0.000704148	0.041040805
Memo1	803.7688539	-0.820814816	0.22188891	-3.69921515	0.000216267	0.019874785
Fcer1g	415.1966058	1.298802482	0.322830212	4.023175142	5.74E-05	0.009291263
Mmgt1	439.7135435	-0.864264422	0.212250693	-4.071903894	4.66E-05	0.008192299
Cks2	370.1770816	-0.919785133	0.272240252	-3.378578766	0.000728616	0.042266576
AI413582	395.495132	0.770480081	0.221042799	3.485660166	0.000490924	0.03449935
Tecpr1	694.7734748	1.096081657	0.22568362	4.856717806	1.19E-06	0.000407704
Vsig10	356.6086498	0.81728587	0.245303485	3.331733631	0.000863068	0.046349402
Hes6	368.7783336	1.090438591	0.217011811	5.024789135	5.04E-07	0.000233223
H2-T23	1637.098786	0.730212313	0.143582101	5.085677871	3.66E-07	0.000199622
Prkag1	381.9954455	0.923043743	0.274831064	3.358585918	0.000783424	0.04405807
Agtr2	20.9767252	7.785993513	1.585232323	4.911578826	9.03E-07	0.000358411
Zfp467	890.5951199	0.886895282	0.23849968	3.718643488	0.000200296	0.019517732
1500011B03Rik	157.9610838	1.099703181	0.319324203	3.443845383	0.000573504	0.038124037
Il11ra1	1553.840823	0.778325322	0.182577694	4.262981439	2.02E-05	0.004593924
Rpl13a	19274.89711	0.608984018	0.134090633	4.541585081	5.58E-06	0.001674713
Arrdc3	942.7747893	1.239727508	0.191173917	6.484815117	8.88E-11	3.64E-07
Rab10os	122.9745526	1.574095393	0.430440712	3.65693892	0.000255245	0.022746414
Seh1l	808.9105064	-0.668123836	0.165580991	-4.035027409	5.46E-05	0.008952276
Eif4a-ps4	288.5975796	-1.295326378	0.391144598	-3.311630494	0.00092754	0.048021361
2810008D09Rik	720.7624781	0.863114397	0.229255395	3.764859695	0.000166643	0.017676138
Gm13889	64.67979293	1.953382172	0.383599224	5.092247456	3.54E-07	0.000199622
Hotairm1	25.47462758	3.021301039	0.698396724	4.326052706	1.52E-05	0.003809999
Flt3l	144.2450133	0.984065453	0.275439063	3.572715657	0.000353298	0.029160153
AI480526	59.13607797	2.051406299	0.60190012	3.408217131	0.000653888	0.039846585
2610021A01Rik	254.7815354	-1.077281813	0.253602878	-4.247908477	2.16E-05	0.004738584
