# Supplementary material for: Synergy of NUP98-HOXA10 Fusion Gene and NrasG12D Mutation Preserves the Stemness of Hematopoietic Stem Cells on Culture Condition
Source: Cells. 2019 Aug 22;8(9):951. doi: 10.3390/cells8090951 (PMC6770072; doi:10.3390/cells8090951)
Supplement: Supplementary file 1 [file cells-08-00951-s001.zip › Supplementary Material/TableS2. DEGs_NV.csv]

	baseMean	log2FoldChange	lfcSE	stat	pvalue	padj
Cdc45	486.460306817403	1.1764203558263	0.233177549586861	5.04516990555334	4.53118535570285e-07	2.73279977293104e-05
H19	36.9223164201073	-2.76799060984107	0.945954771932916	-2.92613420003696	0.00343202853830652	0.0413630038949217
Narf	326.696488047416	1.14099842003144	0.324018072220238	3.52140364336188	0.000429268644601073	0.00831541447314954
Klf6	3632.82952780739	-0.772347897764785	0.157098030999436	-4.91634359037612	8.81755850841384e-07	4.77612206904801e-05
Itgb2	389.841183550729	1.79634670153964	0.225544126806904	7.96450223276066	1.65890186221575e-15	9.1584143577865e-13
Tpd52l1	10.9574595068927	-7.02344642512919	1.59456300924575	-4.40462144449931	1.05968762692466e-05	0.00039202979888857
Mx1	177.766229550853	1.52011050622749	0.356015846638953	4.26978327110559	1.95663002598145e-05	0.000645359729570295
Gm2a	1055.28340389234	0.75918319749876	0.240423277137933	3.1576942404924	0.00159022255044039	0.0233634129877394
Il4	58.6564959967827	-1.72305775368458	0.48632647837853	-3.54300625256814	0.000395593322938271	0.00786474592445421
Nsun5	283.341865959248	0.662825929848111	0.213202826771034	3.10889841324639	0.00187786272795626	0.0263746003885364
Ccl3	20.0905754002197	-5.45165242651866	1.22681141939214	-4.44375748411263	8.84012464667979e-06	0.000338981686454971
S100a4	341.289044960098	-0.934226117576555	0.217258170400827	-4.30007357538255	1.70741413552072e-05	0.000580763566380673
Zfp276	102.358815688933	1.01510928285871	0.352500296280886	2.87974022594814	0.00398002958350818	0.0456304669661952
Lgals9	4666.65255567237	0.818235814827188	0.111107124102569	7.3643865902949	1.77963272231374e-13	5.43507406299817e-11
Uhrf1	81.5654931399478	1.47950042678088	0.461425187492962	3.20637118840299	0.00134420471417804	0.0206392622045894
Ramp2	76.1052287013608	-2.89278002496067	0.585438049637125	-4.94122311789218	7.76340057233181e-07	4.31921906260662e-05
Hpn	30.0992989325922	-2.98718492227835	0.928220944305851	-3.21818306363713	0.00129005453229201	0.0199541409014218
Pfdn5	1717.74733952594	-0.624667818029757	0.132786532067556	-4.70430101835895	2.54737171030194e-06	0.000116448960285586
Ube2c	700.974716087008	2.27447452790355	0.617107126458246	3.68570452420053	0.000228070838276455	0.00500570154834899
Foxm1	198.495294198245	1.55559931377642	0.349854761574572	4.4464145829407	8.73153623858116e-06	0.000336915245076865
Tubb5	12396.6480481829	0.667501946655152	0.0942260535081087	7.08404864475948	1.40002727272191e-12	3.72147990234266e-10
Acap1	961.268761812632	0.668170932129502	0.144446089738449	4.62574607135001	3.73252366849003e-06	0.00015665685595762
Brpf1	460.75724538123	0.932013430546304	0.236922080315536	3.93383946867694	8.35996284707076e-05	0.00216604524741613
Tspan33	104.092456162933	-1.40416270271122	0.361984870833317	-3.87906461250363	0.000104858902325253	0.00264524549029294
Nup214	213.949171877315	0.748725909660814	0.245106058176425	3.0547017696392	0.00225284419573778	0.0299419681348334
Vwf	1784.84014143597	-0.827503434344032	0.154603060156741	-5.35243890712826	8.67766050231753e-08	6.45384139120548e-06
Pnck	271.510613994156	-1.06350792879412	0.330214068150302	-3.22066208369428	0.00127894849551545	0.0198465153563554
Spag5	205.274787775856	2.05396618858631	0.329426947612797	6.23496712539894	4.51872976808376e-10	5.64016061661515e-08
Unc119	1236.40615348829	0.767909051581387	0.132814176353726	5.78183046918277	7.3892153485723e-09	7.16654034550045e-07
Dbf4	323.539233608116	0.905877672408205	0.242202293917147	3.74016966461139	0.000183896082628044	0.00417665248424516
Irf9	1915.93963916905	0.634499113833927	0.127221128271481	4.98737216415776	6.12060922209901e-07	3.55689169125544e-05
Slc9a3r2	141.569506996376	-1.02869724642996	0.303404081705842	-3.39051881123772	0.000697604667950227	0.0122413415693858
Ikzf4	123.293707476692	-2.10108303734	0.400646889959151	-5.2442264996846	1.56939312663964e-07	1.06763359904196e-05
Prkd1	21.6689682152915	-3.49262958534722	0.960950616120007	-3.63455678861966	0.000278458919298263	0.00593026606469921
Mcm2	2433.52834916226	0.876620518256977	0.136226690256492	6.43501296703638	1.23462789669164e-10	1.80835192133794e-08
Klf4	546.436291519946	-1.15973914898352	0.229266934006835	-5.05846669083535	4.22641054732357e-07	2.57058885577468e-05
Tbc1d8	485.223556941095	-0.928330486108291	0.248752520470348	-3.73194403961407	0.000190007717665999	0.00430864262144985
Mpnd	395.118596621451	-0.615701881942229	0.215306700737235	-2.85965034917165	0.00424108327908345	0.0478965455452115
Edar	51.4125434387413	-1.55473321855443	0.525345674077618	-2.95944802683333	0.00308190682120583	0.0380703016450847
Hck	6.30812413234508	6.10947979822389	2.10736017858632	2.89911513954976	0.00374217444802921	0.0438670609250893
Fosb	2564.93315577098	-1.41086193241775	0.165141611417461	-8.54334604287733	1.30390195091094e-17	9.35810430168779e-15
Ercc1	223.78306856563	0.895991464085606	0.258295815278242	3.46885784084587	0.000522675944775145	0.00978160431721307
Gstm5	592.380951608842	-0.597966507671058	0.180789747067436	-3.3075244441158	0.000941244969593174	0.0156192257728791
Cdip1	475.808601156894	-0.585504924460246	0.192977394818109	-3.03405963694408	0.00241286727402	0.0314857244102573
Dnmt1	2448.86579062158	0.975409428701303	0.14606701371267	6.67782139107767	2.42520345481916e-11	4.76868087540743e-09
Eno2	44.8423852893302	-1.83283493123849	0.526363379965987	-3.48207151370775	0.000497550796235922	0.00944688376874394
Hif3a	248.061738841534	-1.01480804223775	0.240878658612416	-4.2129429318627	2.52064766222396e-05	0.000800472932379706
Tbccd1	304.582107005751	0.741158722858459	0.235561678721959	3.14634675249225	0.00165323873920036	0.0239946554853231
Nkg7	235.082446692501	1.70309377519889	0.447691645496067	3.80416698040405	0.000142282182585031	0.00340954665914114
Slbp	1052.88023617401	0.761080891444815	0.174748164984626	4.35530119307275	1.32884074320837e-05	0.000467504412451296
Aqp1	282.344451885708	1.53139989204711	0.371147459474154	4.12612252342185	3.68930766335596e-05	0.00110325671249607
Spc25	258.413980488705	1.21299904660734	0.285733304375705	4.24521407911341	2.18384819119488e-05	0.000709207170507042
Mcm5	2348.6775143368	0.95579584880763	0.146018809349179	6.54570361905916	5.92159150420288e-11	9.76994533923312e-09
Asf1b	539.708239715753	1.69904058221538	0.254206658642966	6.68369818196499	2.32986410399284e-11	4.64484296509906e-09
Ddx39	1352.76287296013	0.651021541328398	0.150644236896376	4.32158278830287	1.54913904842717e-05	0.000534527449546239
Usp40	337.805064518301	0.668711855522391	0.218314023968498	3.06307328941398	0.00219076398244141	0.0293012256814414
Sqrdl	430.670127862713	-0.985750144451723	0.221252334497432	-4.45532087465121	8.37678118379778e-06	0.000324097889790386
Zbtb17	466.582009848245	0.644301839173869	0.184665736825057	3.48901669714857	0.000484800865138964	0.00925376544974028
Fblim1	17.4797258270816	-7.70804971960989	1.65258819060797	-4.66422897332589	3.09776306089741e-06	0.000136396598086262
Epor	278.362367093136	1.374372889328	0.283055337523277	4.85549186725715	1.20088283273517e-06	6.20052956153981e-05
Ggt5	207.675086877644	1.1839675057663	0.284540020670779	4.16098762829637	3.16874253428428e-05	0.000976054299079753
Cdc20	635.470495168299	1.56180529941721	0.237971431821651	6.56299492532241	5.27376430656117e-11	8.90583680663282e-09
Rundc3a	76.498213656848	-1.53921560623759	0.455513574101784	-3.37907736179484	0.00072729538963831	0.0126234558922228
Cdt1	1267.32777686109	1.06220739314799	0.159432804758968	6.66241426758973	2.69365456762751e-11	5.08746285049018e-09
Runx1t1	148.567442570569	-1.2582828726751	0.334837014066195	-3.75789658793919	0.000171347662876813	0.00396697476279642
Gmnn	530.386531816155	0.763637081715643	0.1780402721274	4.28912555901514	1.7937795059856e-05	0.000605833200680407
Sulf2	11.7806438809059	-5.25853455692268	1.68258732783921	-3.12526694449536	0.00177643772076986	0.0252966141308835
Lsm2	308.358012851942	0.803303680515916	0.237420604033407	3.38346237381691	0.000715780145981357	0.0124688570255417
Slc16a12	92.1019117987964	-2.16258613426187	0.603110853935393	-3.58571914292481	0.000336150584737489	0.00687336964860671
Rps25	9784.90928892634	-0.589613273213964	0.0919887086169177	-6.40962659525288	1.45876475347098e-10	2.0731791357745e-08
Mcoln2	297.370139986609	-0.799328155178814	0.258795789266049	-3.08864436104516	0.00201071978415029	0.0277251410006659
Kif11	230.599994401505	2.20519746338235	0.343967796830425	6.41105790630018	1.44513289000807e-10	2.0731791357745e-08
Lphn1	226.336900625981	1.20097136088615	0.316454088609555	3.79508877942774	0.000147590633682959	0.00349590091730229
Etv5	957.939959744992	1.01511940008041	0.197523666219349	5.13922923521036	2.75867690379056e-07	1.74440741308413e-05
Clip3	171.138145286323	-0.953570442587961	0.335629343135449	-2.84114146182723	0.00449523673118493	0.0497875216353615
Camta1	236.761969816959	0.908114321759977	0.236626112886738	3.83776038359151	0.000124161548869176	0.00304132230796614
Fhod1	581.857661012483	0.646311826790314	0.167525681871217	3.85798654612944	0.000114324939388999	0.00283423174436907
Dnajb9	1366.3212981875	-0.761420404476448	0.194273057397412	-3.91933093902392	8.87951209853924e-05	0.00229651381373752
Npdc1	1045.5548746507	-0.661006326096716	0.161672029029981	-4.08856330969989	4.34053090920628e-05	0.0012586662761767
Lama5	49.1130311941372	-2.56913848323791	0.761538892381521	-3.37361428147626	0.000741882438879905	0.0128300970213038
Eps8	358.42025178069	-0.786741364328789	0.191895922653431	-4.0998336673868	4.13447182018525e-05	0.00121860797755522
Ncapg	111.476632632286	2.14608986221717	0.402965096069169	5.32574628212662	1.00539387994139e-07	7.32559581354249e-06
Adss	1108.15704318645	-0.585930191363082	0.144880682415513	-4.04422578354963	5.24963106257265e-05	0.00146357228605629
Lbp	657.629338507457	-0.599077848780264	0.156662978857088	-3.82399117615884	0.000131308616051697	0.00318963947602514
Dyrk3	588.756776971197	-0.697775185234196	0.23318476828922	-2.99237034371277	0.00276820225064065	0.0350394842201904
Rbpjl	10.2053899879892	-6.93158011576871	1.79102424583327	-3.87017659414421	0.000108756544333876	0.00272918083456023
Sdc4	122.337554556496	-1.98450998824247	0.391044444701773	-5.07489625573364	3.87707474876405e-07	2.38847772290812e-05
Brca1	253.143851489115	1.98569001192803	0.300307542821244	6.61218826964329	3.78679954545915e-11	6.79446508444008e-09
Timp2	437.134599629927	-0.641452796190458	0.206800516567071	-3.10179494151513	0.00192351150175102	0.0268580584592744
Atad5	270.166256294845	1.43466196687	0.27215787100044	5.27143294293213	1.35362744076143e-07	9.25236584985215e-06
Birc5	407.254781534796	2.11297562351917	0.585351240956283	3.60975680186006	0.000306484219676139	0.00643124496785778
Wfdc2	268.647026367881	-1.10057435660166	0.278475106456566	-3.95214628196335	7.74533673597157e-05	0.00202876940708277
Etv4	15.5719760783852	7.41099423761291	1.48349136411482	4.9956436666114	5.86398495843027e-07	3.42161138590683e-05
Zswim1	116.901054982496	1.06526304539543	0.354161268309935	3.00784738681021	0.00263105227898986	0.0335997548154986
Slc12a4	28.423804995612	2.09984893772463	0.711835762422561	2.94990649328758	0.00317870117027818	0.0390642779093947
Mybl2	224.712030954779	1.78877458955133	0.270003154166571	6.62501367835059	3.47216025737854e-11	6.38966517107841e-09
Cadps2	453.21308228907	-0.683013610574458	0.226877143376308	-3.01049986970959	0.00260818059885955	0.0334443852072199
Hist1h2bc	694.712444676431	-1.09763955551609	0.201487740239071	-5.44767415731453	5.10327376531496e-08	4.04709346007354e-06
Stard3	417.788126990104	0.71274724288437	0.205168405983622	3.47396198487435	0.000512833685412002	0.00966038677218357
Trove2	499.484033479642	-0.609356826432441	0.192343156791394	-3.16807125658918	0.00153453904042057	0.0228730772442335
Pmp22	10.5341683207087	-6.97974526257962	1.86029133974272	-3.75196353037096	0.000175454991943683	0.00402956952697539
Gpx3	53.5460253619035	-4.58773508248579	0.842353969324464	-5.44632690003821	5.14205959860517e-08	4.05544634496586e-06
Kpna2	457.457330525456	1.57226178922151	0.244083078910079	6.44150260740006	1.1829641656465e-10	1.76877787850936e-08
Shroom1	19.4074003770975	-3.13756221022477	0.91406593315852	-3.43253379915719	0.000597969343511676	0.0108101410034844
Kif3a	406.934780272521	-0.820262409028837	0.217611598287519	-3.76938736484563	0.000163648738749764	0.00381953495286848
Avpi1	296.472408095499	-0.71579930334644	0.23023416509198	-3.10900557725859	0.0018771817478036	0.0263746003885364
Unc45b	516.637624151194	-0.764545720930036	0.268981380831294	-2.84237413967907	0.00447789077175379	0.0496337020368756
Mfsd3	101.908437018073	1.87293370703538	0.377290610960378	4.96416728279536	6.89964561307634e-07	3.88382404431756e-05
Ccl9	37.1728852886428	-3.38643970870031	0.801609650065652	-4.22454957774393	2.39419142831998e-05	0.000763693861380109
Plscr3	969.536018873618	0.585537060534806	0.169022589733029	3.46425327797699	0.000531705631512907	0.00991182160355359
Esr1	405.450156685374	-0.77153225127138	0.238872119704645	-3.22989661675605	0.00123834988096441	0.0193049343263088
Fbxo5	274.810214223907	1.40883344657135	0.247689996411204	5.68788997127064	1.28618644139735e-08	1.22264372051772e-06
Perp	117.50618006944	-1.64269759492838	0.462711462278465	-3.55015539671197	0.000385003817479656	0.00767547888347636
Slc17a8	157.075225358602	-10.8711253690318	1.24199110839881	-8.75298164013987	2.07788504365213e-18	1.98839746110551e-15
Cdk1	449.669264186283	1.32962332898651	0.207249818211653	6.4155584813524	1.40307539422665e-10	2.03431759684134e-08
Tmpo	3182.68262569088	0.727481286744919	0.117711967255497	6.18018119743001	6.40280699169802e-10	7.59552822800276e-08
Kitl	7.6143800493115	-5.51580146877723	1.85995511887595	-2.96555621842675	0.00302136118751664	0.0375485874334319
Apaf1	319.08157432194	0.692953453116053	0.213560005618101	3.24477165614627	0.00117544839603339	0.0185759718507147
Socs2	763.714552882246	-1.49206733672757	0.193265671749286	-7.72029157181707	1.160638971924e-14	5.26689251832949e-12
Igf1	189.719170226085	-4.59611411402526	0.81476342757452	-5.64104126237906	1.69024846114998e-08	1.5652791233127e-06
Pcbd1	192.221127347665	-1.18627373553186	0.329724479877625	-3.59777271002789	0.000320953901308323	0.00664786767587254
Plek	1249.74464966141	1.08691598002006	0.227171233809625	4.78456696207816	1.71356364673182e-06	8.39470736695856e-05
Mum1	955.454513048844	0.617698142424944	0.197248481146523	3.13157363156624	0.00173872180215867	0.0249326800681174
Ddc	8.46921082631854	4.90971824104204	1.55462862504875	3.1581293190765	0.00158785102834927	0.0233634129877394
E2f7	133.486791612362	1.21497090946297	0.315394072610171	3.85223127184346	0.0001170463964168	0.00288392981821993
Mdm1	167.148980592551	1.34384800680189	0.289739738421797	4.6381211432087	3.51590698289464e-06	0.000150648742783492
Fzr1	1105.53075491344	0.861362805938538	0.162779316264706	5.29159862385599	1.21251773329302e-07	8.61607898202379e-06
Glt8d2	24.1327110892901	3.8804343181351	0.961799579190318	4.03455605730438	5.47056291197377e-05	0.00150768145377122
Cdc34	580.63329537042	0.653592266272	0.215356974626318	3.03492500025178	0.00240595508404939	0.0314496481710738
Hmmr	159.6520193529	1.89686981678204	0.377912732116298	5.01933291889807	5.18512211721391e-07	3.06284950084315e-05
Havcr2	28.2418416059807	2.34442968292378	0.766136208919567	3.06006902640716	0.00221285984507878	0.0294924700243833
Upp1	563.187632053213	-0.838701859247908	0.242494878469157	-3.45863741346844	0.000542915247236764	0.0100684825049567
Aebp1	24.2065731650752	-2.32811698562365	0.670468617138127	-3.47237279436156	0.00051587942576071	0.00969232104367701
Rnf144a	568.259852273053	1.13264731771948	0.172577381631555	6.56312725926988	5.26908414512518e-11	8.90583680663282e-09
Id2	141.920136469726	-1.41867901274882	0.315489854898668	-4.49675002451184	6.90000303106428e-06	0.000271349708240813
Mboat2	233.999144661765	-0.894916695967848	0.231559548361722	-3.86473674827647	0.000111209077193888	0.00278100190599489
Cenpo	262.646731801926	1.33045544994828	0.24287924612414	5.47784741257088	4.30531139331712e-08	3.4914372734279e-06
Ern1	452.319290278821	-0.809460307388228	0.282665922672076	-2.86366428516143	0.00418771589600557	0.0474057365703975
Cep112	41.5782743141351	-1.81912541570742	0.562306144998049	-3.23511566055131	0.00121593464541055	0.019116676780091
Slc9a3r1	726.922781854497	0.665480060548641	0.157773041891106	4.21795797667354	2.46524748588068e-05	0.0007846155745528
Hn1	2130.75046657925	0.838735256517426	0.121770618144115	6.88782950518315	5.66500463775442e-12	1.28997195624164e-09
Galk1	464.062487053429	0.708541011464172	0.246162049273567	2.87835193749443	0.00399758887082023	0.0457586847302661
Trim47	2204.6248749634	-0.824129823651894	0.156278091790147	-5.27348276531654	1.33858829940901e-07	9.19334758359664e-06
Atp2a3	451.643459690001	0.616041217455668	0.202128095351998	3.04777629444763	0.00230541481462437	0.0303317362503375
Spns3	134.751662285636	1.9826324627822	0.383389491698672	5.17132708566896	2.32437298063752e-07	1.51925950863389e-05
Fam64a	268.59926487569	2.25707193968854	0.298685438260882	7.55668556468807	4.134698722048e-14	1.44754793795798e-11
Hoxb9	16.9023861326597	-6.65710815892684	1.50622749379125	-4.41972290797228	9.8827536528082e-06	0.000372328204547005
Aurkb	700.23240391861	1.86854937583735	0.249413192742914	7.49178243254911	6.79444866456851e-14	2.2169806058025e-11
Myh10	252.374678905729	-1.60439013709391	0.241391594736415	-6.64642088655079	3.00305743739739e-11	5.59816707226001e-09
Top2a	1547.50532476255	1.9044797302281	0.215285694639335	8.84629019786312	9.04767898615788e-19	9.27645601195073e-16
Pole2	224.759403190438	0.957584023827188	0.286310992238138	3.34455906265282	0.000824134799441915	0.0139500364518741
Ptpn21	244.335735345254	-0.692322324803475	0.236150560643491	-2.93169884042177	0.00337113481676727	0.0408635965295829
Fut8	3269.05193511812	-1.00310890693653	0.197982363639667	-5.06665790071188	4.04860931273389e-07	2.48349308012744e-05
Hif1a	593.035352151997	-0.605885903532909	0.192887392847738	-3.14113791776524	0.00168292760847649	0.0243270321168897
Srsf5	2192.04134284529	-0.873459456818589	0.127289767387567	-6.86197700526165	6.79139978398129e-12	1.49975003845027e-09
Net1	544.111212289789	-0.929014596638901	0.171854974253196	-5.40580568398429	6.45177133456028e-08	5.03308292044991e-06
Fos	24769.4032072044	-1.05434368932817	0.163158368980934	-6.46208769990448	1.03268216313855e-10	1.56032839680955e-08
Meg3	161.601805444507	-2.53792507380218	0.378681104335981	-6.70201138832221	2.05570011342741e-11	4.1906072492202e-09
Fdft1	382.400094250065	-0.686574040240796	0.213290507356593	-3.21896200984199	0.00128655529060671	0.0199242161325299
Xrcc3	257.377601323389	0.694256133496991	0.238628278406358	2.90936236951242	0.00362166809136271	0.0427863570233912
Syk	680.105740934383	1.02792243543302	0.182185571059116	5.64217259060257	1.67917646512e-08	1.5651233104112e-06
Aaed1	316.188845952212	-0.677226633767372	0.228348444465844	-2.96575978589016	0.00301936219675624	0.0375485874334319
Mxd3	147.122766983838	1.8131283308159	0.350343526717303	5.17528708980238	2.275607968616e-07	1.50129946610121e-05
Uqcrb	628.310443753724	-0.813871030016353	0.247007848438774	-3.29491971676392	0.000984498020316439	0.0161230381363479
Mctp1	871.035597873026	-0.739403307436424	0.169650700629962	-4.35838640625006	1.31024899099486e-05	0.000464378123870127
Cd180	10.2930892712126	4.60213791292696	1.48207349345647	3.10520222731595	0.00190148971232736	0.0266282764202408
F2rl2	148.647187929407	2.81207701208147	0.410682864964605	6.84732004176466	7.52462558761358e-12	1.63649205582735e-09
Dhfr	620.810985053449	0.88257490299638	0.195590802303407	4.51235381522338	6.41121213598988e-06	0.000255629274999996
Parp8	457.033719727571	0.776634110187586	0.256013803025826	3.03356342903605	0.0024168389871916	0.0314954745176248
Acox2	18.3598230172865	-7.76836694607508	1.45340739926722	-5.34493422146589	9.04498945571046e-08	6.65803993062912e-06
Il6st	327.191737265859	-1.06552224339891	0.255997021363501	-4.16224469223776	3.15134393937401e-05	0.000972782600124184
Nr1d2	749.88074365647	-1.16141463835597	0.183653895853133	-6.32393139802899	2.54990965341913e-10	3.45296256275266e-08
Thrb	99.2859659456279	-1.23818926015158	0.40433289515011	-3.06230157131265	0.00219642045817785	0.0293278318666836
Rnase6	235.902046373712	1.25986267733358	0.3158464637119	3.98884528427954	6.63957064458747e-05	0.00176817063139904
Sh3bp5	273.739967455684	-1.45321912260763	0.302951098996295	-4.79687688020369	1.61158587925219e-06	7.96259315305014e-05
Ska3	159.739331662972	1.7633819930687	0.332091785111801	5.30992355765453	1.09671224271461e-07	7.91065705121882e-06
Rgcc	540.957290914004	-0.665535175023451	0.20579557402915	-3.23396252889861	0.00122085472295008	0.0191520750745633
Pbk	804.187406547578	1.76125181484116	0.165868024373063	10.6183926739239	2.44738796176102e-26	3.90331186701308e-23
Esco2	140.239901828767	2.34959847686088	0.35523549118667	6.61419969331333	3.73567179964191e-11	6.78757379899493e-09
Clu	1096.18957952157	-1.31411098401043	0.207926861905317	-6.32006356450874	2.6145573404007e-10	3.50741645458988e-08
Bora	528.8565042325	1.20286899864151	0.241237802409149	4.98623759058042	6.15664279244608e-07	3.56340526785367e-05
Dok2	360.805524056294	0.878631365688445	0.249181890750189	3.52606428598495	0.000421784572272028	0.00819255175966534
Spry2	418.118892780986	0.764175706479432	0.221868861534533	3.44426748843479	0.000572608899277712	0.010457033257293
Osmr	10.2045120120327	-6.93582728055688	1.89697613668522	-3.65625436526395	0.000255927412346978	0.00553250312775381
Fyb	124.811831924813	1.32363294901551	0.301054764494383	4.39665172294659	1.09933525405423e-05	0.000403109774115782
Laptm4b	592.511727993212	-0.728667059958798	0.162693542675865	-4.47877062589092	7.50741496480748e-06	0.000292829984795779
Fzd6	267.178019897719	-0.668748917680927	0.229277989446821	-2.91676021450824	0.00353687562556011	0.0422365330526537
Shcbp1	263.180603591926	1.79989472089796	0.337546886040174	5.33228062629422	9.6986901653768e-08	7.10280605274585e-06
Matn2	14.6603966838112	-7.44650139052894	1.47133636200479	-5.06104625891432	4.16962026073768e-07	2.54683954138845e-05
Atad2	925.237936673414	0.837133871983856	0.157921966191258	5.30093369639288	1.15211928322109e-07	8.26876009567776e-06
Sla	1762.81533470915	0.904949599498805	0.180959482270003	5.00084100676504	5.70807712078034e-07	3.35794012260988e-05
Gtse1	106.792052889301	1.70935449809629	0.362799489075888	4.71156809633416	2.45817928126948e-06	0.000113299024622756
Rangap1	749.753630573634	0.817464742528731	0.217675439633285	3.75542938562984	0.00017304454698935	0.00398696858344322
Vdr	496.963247700354	-1.07203422120701	0.192318763155379	-5.57425704917252	2.48588455933594e-08	2.18910349476737e-06
Pde1b	323.363554821232	-0.823719031792926	0.229088018141501	-3.59564432254218	0.000323589669696303	0.0066831742716845
Sharpin	402.0489911466	0.663107513635505	0.212411201976425	3.121810466988	0.00179742614946266	0.0255195400092848
Fbxl6	894.613220769386	0.747485015343306	0.152605112918851	4.89816495034991	9.67358140713865e-07	5.18114132530105e-05
Ptk2	241.559283085775	-0.726380623025272	0.240234359019519	-3.02363336364493	0.00249758918753322	0.0322976533313981
Mapk12	301.963773605924	-1.03217736507057	0.325092614348938	-3.17502557582769	0.00149823295237216	0.0224250633976537
Alcam	569.301595639419	-0.932995840296097	0.160820810678098	-5.80146211402701	6.57391511992499e-09	6.59873969450372e-07
Dgcr8	246.910532336772	0.755864953375937	0.241623616308769	3.12827431739959	0.00175835988123844	0.0251139280948225
St3gal6	272.388026197871	-0.680013008296941	0.235103446238202	-2.89239915100166	0.00382311897905242	0.0445430599231481
Klhl22	707.705530957184	0.613869664602497	0.177796909793101	3.4526452980361	0.000555118422873721	0.0102418635500378
Ncam2	33.4559290618008	-8.63488209601812	1.32810605262802	-6.50165103828239	7.94432172269579e-11	1.25310762645687e-08
Tnk2	311.52701021158	0.717033873128293	0.217680758800819	3.29396992677882	0.000987830666265279	0.0161311961132785
B4galt4	1006.264104719	-1.10225442075656	0.17016168054536	-6.47768884994488	9.31381657687722e-11	1.45315786026626e-08
Arhgap31	352.25339271525	-0.98202696311162	0.316558891973913	-3.10219358233206	0.00192092298427897	0.0268480316614803
Muc13	3175.38910692402	0.657101156834545	0.177052004053707	3.71134549053293	0.00020616049266371	0.00459507408648276
Mylk	578.784362213887	-0.8690403013008	0.201946685756246	-4.30331549164293	1.6826098003937e-05	0.000576424369328189
Cxadr	51.812048983871	-3.38478016292162	0.716260151172413	-4.7256295877709	2.29403483121845e-06	0.000107962544155113
Slc15a2	193.152946367965	1.11937955734776	0.270710809359087	4.13496439243748	3.55009675866563e-05	0.00107054808558585
Tuba1b	5752.42567998235	0.745401653534645	0.153196691646723	4.86565111506171	1.14080605969919e-06	5.97632488354824e-05
Racgap1	535.187499953727	1.42719655563209	0.229503694168488	6.21862127667681	5.01542221115307e-10	6.2061526223182e-08
Lima1	274.364991590968	-1.21046032525004	0.284551129084633	-4.25392908875091	2.10051844704685e-05	0.00068524640429342
Soat2	91.0566219221268	1.35952181508672	0.455353344332935	2.98564144088661	0.00282984236623083	0.0357252043314664
Ndufa5	190.373458407903	-0.78712003609451	0.276103105874595	-2.8508192024903	0.0043606756706348	0.0487485502930622
Rfc2	2024.62726975232	0.654321216377982	0.131562142707303	4.97347643412668	6.5762771471661e-07	3.73106253638033e-05
Creld2	614.996974422707	0.745782467912584	0.222319565565393	3.35455166087584	0.000794937082346737	0.013551694631835
Twf2	684.79388082909	0.633139714782099	0.199904361782796	3.16721310698578	0.00153907487399526	0.0228781116291032
Sva	30.3233910384588	8.37627545992516	1.20427455682176	6.9554533162531	3.51430144544888e-12	8.54987846575818e-10
Ache	68.374465919453	2.77861934866107	0.62829049600379	4.42250736933686	9.75620205524778e-06	0.000368527695529017
Poc1a	130.150980416671	1.4622110380399	0.444234034212505	3.29153312314751	0.000996428817885263	0.0162531127862785
Tmem176a	1767.04177455829	-0.628123969500567	0.154041781656847	-4.07762077758756	4.54988964184237e-05	0.00130357516804402
Cdca3	385.554523760172	2.21567810797176	0.319870455005875	6.92679825003241	4.30471793647984e-12	1.01294952885626e-09
Pisd-ps2	224.812563858991	0.90415942151467	0.285639697673807	3.16538432465083	0.00154878230582143	0.022942436757235
Agpat4	141.605850023595	-1.31850410491845	0.33259589672764	-3.96428253592725	7.36170209672706e-05	0.00193534563912857
Slc22a3	156.62962060162	1.43377375494522	0.302861477564841	4.73409086713002	2.20039138377625e-06	0.000104584165307034
Igf2r	103.819137558915	-1.24182637539185	0.37562728558893	-3.30600683985148	0.000946357775341963	0.0156859347658874
Pkmyt1	126.61563029118	1.46855619721863	0.395970798037466	3.70874873727349	0.000208285987495557	0.00462092281995552
Sgol1	272.895568633082	1.57430788918985	0.357003629210042	4.40978119094584	1.03475118507387e-05	0.000385786768828063
Enpp5	295.799260737454	-1.19548691299752	0.22145221794617	-5.3983966567818	6.72390802331285e-08	5.16122865062206e-06
Rsph9	98.7744043906859	-1.9364042564097	0.415719547625988	-4.65795815344201	3.19361106721896e-06	0.000140186829537801
Treml1	177.569178828367	1.0510321849341	0.298000493378053	3.52694780139418	0.000420379631265092	0.00817632686609638
Kif6	30.2556740418249	-2.43198882551131	0.601610413090521	-4.04246464587936	5.28922895269051e-05	0.00147134868966898
Pim1	85.4692168675306	-1.7140873814951	0.468073881488158	-3.66200176785224	0.000250252132334751	0.00543437081321182
Sik1	94.6716147322525	-1.11222181028732	0.390491193898425	-2.8482634888218	0.00439585133290528	0.0489511637180159
Ndc80	202.282523238926	2.024236259021	0.245986896702491	8.22904100241247	1.88718178448642e-16	1.12869197227158e-13
Ehd3	583.84253069214	-0.828663349371468	0.201167273124855	-4.11927515096929	3.80066090518964e-05	0.00113183997164092
Xdh	132.903478633321	-1.75326230789535	0.371659042493387	-4.7173944595376	2.38884251059606e-06	0.00011061111418418
Slc30a6	173.690462516775	0.907293861280845	0.278654112238616	3.25598590306794	0.00112999361734784	0.0179423986542156
Lhcgr	369.004384557097	-1.3300165671338	0.31071961813954	-4.28043962945562	1.86524481662999e-05	0.000622644746462951
1600002H07Rik	201.018300239859	0.931546810677607	0.305329998400153	3.05095082552864	0.00228117931994495	0.0302066863085699
Itfg3	249.55341642959	-0.812962512826592	0.275620528423933	-2.94957170815728	0.00318214718091937	0.0390731741958226
Dusp1	5468.16149574756	-0.886936249091736	0.160074583727274	-5.5407687369211	3.01146704190178e-08	2.58476331866736e-06
Map4k3	396.021521295555	-0.890157472878649	0.217157552107308	-4.09913200918187	4.14702464574913e-05	0.00121980310994023
Pkdcc	48.9383221704463	-1.94056879425215	0.510879430338502	-3.7984868425146	0.000145582155868362	0.00347123964341274
Dync2li1	318.236029855896	-1.18717321219734	0.271549232084765	-4.37185258482615	1.23196699291574e-05	0.000443199353792294
Adamts10	484.15848752193	0.799952012335461	0.170766111693799	4.68448923736025	2.80658913348592e-06	0.000125500873588962
Atp6v1g2	131.049703389883	0.803693931059829	0.282751334805285	2.84240543590462	0.00447745116896138	0.0496337020368756
Cep192	556.1373597134	0.763197108886746	0.201690864649107	3.78399443234339	0.000154331276951284	0.00363755525346262
Slc14a2	14.3388499551899	4.65545694284116	1.38537227497567	3.36043749895522	0.000778191357920983	0.0133295450496394
Me2	357.841570137867	0.756709958342715	0.225449842359778	3.35644483235052	0.000789514703240578	0.0134752604641085
Psat1	1326.84436784993	0.710659082770047	0.151761954020898	4.68272227617856	2.83089947195054e-06	0.000126194816833472
Incenp	487.018147715543	1.48400245601828	0.247937688751433	5.98538472908834	2.15878965925277e-09	2.34752020976624e-07
Fads3	329.028249946123	-0.98098037072297	0.222483889434721	-4.40921980110743	1.03743690098671e-05	0.000385786768828063
Ms4a4c	7.70227548658829	6.39536609315195	1.71424730650893	3.73071380591879	0.000190938026306702	0.00432290919496278
Ms4a6b	680.49342971378	1.22628335365365	0.286456515372929	4.28087087513854	1.86163357292092e-05	0.000622644746462951
Cdca5	385.756214480518	1.19913660877472	0.230742118876565	5.19686919151588	2.02672869973148e-07	1.35942353999746e-05
Kif20b	69.6630485546257	1.71863223830597	0.45928050955373	3.74200995373375	0.000182554282661744	0.00415933995766138
Htr7	15.7861395465914	-7.54280516604472	1.72086369504903	-4.38315084904491	1.1697505589575e-05	0.000421874359881306
Pola2	826.422811089978	0.902954373005224	0.16298901348058	5.53997078528737	3.02522110586677e-08	2.58476331866736e-06
Pdcd4	214.820487022602	0.928222688441668	0.304280138557793	3.05055299646305	0.00228420364371831	0.0302188563151452
Hells	335.986385418807	1.10621694714993	0.343395846894051	3.22140456023406	0.00127563940856348	0.0198165888209093
Tctn3	175.175913412008	1.24079080512737	0.351314396950224	3.53185299520523	0.0004126586888469	0.00808090425608241
Add3	733.807161536645	0.812161514701443	0.215090355595751	3.77590855922824	0.000159425473445363	0.00373920465005676
Xpnpep1	494.376543934789	0.694042965134919	0.21122943914728	3.28573028426684	0.00101718357991833	0.016479292444862
5430427O19Rik	126.287638499625	1.66353899297577	0.402837799416986	4.12955039319387	3.6347333095331e-05	0.00108920588570017
Ablim1	254.019339031942	-1.80593891455356	0.292398218722163	-6.17629930321006	6.56215329723895e-10	7.72074987119408e-08
Arhgap19	120.971811038405	1.60082635785677	0.424367220112497	3.77226675856914	0.000161771165933359	0.00378803151028946
Kazald1	160.516745281329	-1.69395744647885	0.463435745677716	-3.65521533951088	0.000256966194816797	0.00554660565473729
Banp	371.373880233886	0.744688272679837	0.236142068733734	3.15356038283683	0.00161291856792046	0.0235086797857801
Cd63	2198.46992185702	-0.816131398923244	0.124301838696555	-6.56572265930501	5.17811143052801e-11	8.90583680663282e-09
Cdk2	763.874490969178	0.765510363371646	0.163120104924318	4.69292466263933	2.69326692992175e-06	0.000121953165653302
2310003H01Rik	459.568385756548	0.610218511487672	0.19633489373602	3.10804921059084	0.00188326706639127	0.026424648554233
Prim1	895.063114363282	0.967242053979081	0.185109670927183	5.22523782325544	1.73931407948934e-07	1.17764690080142e-05
Nab2	170.685148625111	-0.951690016457036	0.302122139245899	-3.15001746920125	0.00163260700141798	0.0237431012141375
Ifitm1	10091.4969515341	-1.81590518250383	0.107234724293356	-16.9339287667319	2.52920813158908e-64	1.81521267604148e-60
Irf7	588.159387134822	1.50954034948	0.213879346603783	7.0579061206712	1.69030185762389e-12	4.41138052078788e-10
Hras	315.60786030307	0.880485266214497	0.294940619302374	2.98529672954888	0.00283303358601668	0.0357340633512156
Pidd1	278.104694079001	0.964272718531781	0.279725500474672	3.44721062933299	0.000566406809082424	0.0103800253528007
Tk1	751.664440410313	1.70319961244293	0.221523443894032	7.68857499912144	1.48782794017774e-14	6.47160068282158e-12
Klhl4	246.597538713603	-1.51702955643088	0.314585169928177	-4.82231745627815	1.41899870777279e-06	7.14677454434056e-05
Podxl	251.582535129018	-1.14015958108162	0.33265396643172	-3.42746426057015	0.000609246493870115	0.0109863369007684
March8	390.527631687997	-0.704230841630279	0.188281197489361	-3.74031422691622	0.000183790344069229	0.00417665248424516
Tyms	838.156795703745	1.08666482765872	0.145827940272432	7.45169153201121	9.21509856684062e-14	2.93941166285401e-11
Plk4	229.269598359679	1.11063551469902	0.382889526103164	2.90066831026289	0.00372367802939759	0.0437037403384898
Slco3a1	569.523214512819	0.613836192899546	0.211487262370849	2.90247358643835	0.00370228379349252	0.043488200958913
Nudt5	831.494270565995	0.78042698639087	0.132092172006708	5.90820011916555	3.45865715221271e-09	3.70489289275084e-07
Prkar1b	15.3863139319414	-4.01455998954209	1.18002778591044	-3.40208937236567	0.000668727651853162	0.0118651230857111
Myo5b	14.8580638832915	-7.46459262821512	1.7009714425145	-4.38842913034473	1.14172326283434e-05	0.000414893562398077
Adhfe1	16.3882269726483	-4.57582072369376	1.17283910933076	-3.90149056873179	9.56021870046208e-05	0.00245487261585747
Rdh10	560.200552227132	-0.895229205878727	0.162084530521659	-5.52322422749097	3.32834526168195e-08	2.81029811095192e-06
Sgol2	44.9867993292822	2.56405017657501	0.596167226359924	4.30089086283823	1.7011283140448e-05	0.000579999900707816
Tex30	586.460878493838	0.637318196839142	0.199984511807891	3.18683777597419	0.00143837425858708	0.0217735909189439
Stat1	2012.29242841224	1.13817357197042	0.135752024218372	8.38421068506165	5.10672566269077e-17	3.18704087662014e-14
Nabp1	349.765468091174	-1.08767603048726	0.18599813836902	-5.84777912308626	4.98179444816448e-09	5.18178822528645e-07
Prim2	470.853835774785	0.692217922046855	0.195937147414786	3.53285699613395	0.000411094775169734	0.00806127650653875
Bard1	136.035229708723	1.48854738319287	0.364606564048277	4.0826126843832	4.453220711655e-05	0.00128356486134731
Stk16	1507.67035936419	0.60553619286826	0.145068649997971	4.17413543778569	2.9911977990588e-05	0.000929343143023593
Obsl1	711.750992558895	-0.599836572026871	0.167452938867541	-3.58212030247707	0.000340816769285967	0.00694898282149256
Serpine2	79.8508467320704	2.63092266642706	0.539815751535216	4.87374193684569	1.09504015675588e-06	5.77875235664482e-05
Mcm6	4527.13506767142	0.742497839490953	0.118900491183494	6.24469951385722	4.2461561593843e-10	5.37373757630753e-08
Rgs1	7374.15488840523	1.24564206532369	0.15665131060029	7.95168620390321	1.83989813370609e-15	9.43210636114899e-13
Ube2t	306.745300026814	0.767948921055821	0.252574205326906	3.04048831931141	0.0023619485314907	0.0309620175534406
Cdk18	304.066506488422	-0.808122911057029	0.266524236905662	-3.03208038578146	0.00242874515472863	0.0316067161840207
Mr1	205.773903688209	-0.864057039667569	0.302957662745464	-2.85207190944539	0.00434352734930464	0.0486282402387629
Glul	1275.99255598776	-0.795037336775885	0.136920740003673	-5.80655156227287	6.37726394019982e-09	6.44642581673438e-07
Adck3	1122.8599336584	-1.08317998871662	0.155379503017101	-6.97118968515044	3.14271889276437e-12	7.81750903147949e-10
Efcab2	43.4469750478683	-1.62367454308531	0.521154293659035	-3.11553519339822	0.00183611437163849	0.0258648741579911
Atp1b1	22.8542037435315	-2.90435877682347	0.851106695426538	-3.41244968748357	0.000643818103369257	0.0114515056453065
F5	47.6885629409165	-2.06512023728695	0.625905070112716	-3.29941445739536	0.000968867509895317	0.0160035952094792
Cenpf	389.085117726305	2.24194552137197	0.675120453199635	3.32080817689138	0.00089757204441658	0.0149969195044352
Nek2	187.626333018116	2.04226323671271	0.367243080880526	5.56106661510421	2.68130817544598e-08	2.33257560911222e-06
Irf6	706.058896338911	-0.989379307970323	0.212077219603834	-4.66518426551664	3.08340605490324e-06	0.000136182186191019
Mcm10	162.874584529421	2.07192609767042	0.279663208784928	7.40864737507827	1.27594069143833e-13	3.98148971410995e-11
Nuf2	198.136944733366	2.17625981260116	0.463549178875365	4.69477654535183	2.66898315889058e-06	0.000121236026147833
Vim	3531.59922192196	0.71860620197444	0.130172853153194	5.52039987268888	3.38229079982612e-08	2.83914632401778e-06
Plxdc2	1051.45878377952	-1.10473478720975	0.144463518984811	-7.64715407026668	2.05476080335022e-14	8.67471663861443e-12
Fubp3	149.931075621858	-1.01011717836449	0.290260000799787	-3.48004263619236	0.000501333992957216	0.00950614020463391
Gsn	190.798449398392	0.839202256139944	0.293530820790081	2.85899195825879	0.00424989558279771	0.0479583342731747
Slc43a3	793.978270773601	0.965121979466459	0.161047481657256	5.99277908313057	2.062849982786e-09	2.27770374253156e-07
Smtnl1	150.213123957173	-1.69652000747919	0.3760740941995	-4.51113233707405	6.44824735552392e-06	0.000256393746651497
Dut	1851.95961054041	0.790453315129165	0.149638980073551	5.28240245115705	1.27500728148247e-07	8.9275387894631e-06
Meis2	26.9586878915566	-2.83076639319603	0.799964403010879	-3.53861544656448	0.000402231353173786	0.00797462547438747
Chst1	5.22625561956372	5.84181528951483	1.88861260873954	3.09317816818647	0.00198025208602327	0.0274368131687046
Nusap1	341.704259806437	1.84978642102166	0.37728516321202	4.9028867323419	9.44384440476939e-07	5.07703904816704e-05
Chac1	11.2291269233443	-7.07171459209684	1.79168136969349	-3.94697110307434	7.91461051145824e-05	0.00206182067661473
Rad51	330.292341022787	1.01049533766797	0.336532877048496	3.0026645435963	0.00267627252902229	0.0340862607644951
Cdc25b	538.533149207383	0.668513933045258	0.185178799749888	3.61009971955854	0.000306079310237494	0.00643124496785778
Knstrn	283.797999592033	1.20598474980895	0.284459439689732	4.23956663601795	2.23951708998334e-05	0.000723741857063085
Smox	163.093236569536	-0.818058268845039	0.282563805616718	-2.89512758741185	0.00379004450868842	0.044229511282694
Pcna	5681.1320020713	0.627933983565286	0.139982632376838	4.48579922311267	7.26411220979929e-06	0.000284111898254657
Dusp2	4223.00790564737	-1.13482936744831	0.173214073515249	-6.55160025059053	5.69237533472495e-11	9.50097157612115e-09
Prom2	35.168940939478	-4.37750216662288	0.892183369522117	-4.90650500352591	9.27136248206597e-07	5.00305026569831e-05
Bub1	272.742094258039	1.86903312833865	0.308858641938801	6.0514192402264	1.43575257769612e-09	1.59758081397288e-07
Slc20a1	593.642742495592	0.842714800217525	0.251676307931224	3.3484073536545	0.000812774503746274	0.0137902662255012
Il1b	9.03626155803286	6.62848799026292	1.57920133415647	4.19736726843858	2.70035824746729e-05	0.000850020664125999
Bfsp1	11.5849031399532	-6.12575155375191	1.82477859005147	-3.35698346481537	0.000787978249048841	0.0134660920963193
Gins1	293.221757752882	0.932484326870866	0.214457397563422	4.34810986921121	1.37315814994854e-05	0.000480739319130764
Aurka	187.8572058819	1.32997462832357	0.393690773383582	3.37822148305149	0.000729562943636197	0.0126475199190265
Zbp1	202.539337405511	0.81458908330056	0.269385345771395	3.0238804600449	0.00249555023893719	0.0322976533313981
Dok5	5.86849657869754	-6.13172395782048	1.82656936056491	-3.35696201316117	0.000788039386993744	0.0134660920963193
Ahcy	1041.94790206028	0.634371769438673	0.173997026739098	3.64587706656556	0.000266481354178479	0.0057175984422689
Procr	1090.37535937042	-0.719683305688539	0.140319708722743	-5.12888255142091	2.91467105472558e-07	1.83496439997943e-05
Sla2	597.197195814801	-0.740596808139018	0.182907252966011	-4.04902919993358	5.14305283183498e-05	0.00144468454693071
Rbl1	676.683809140935	0.713827812972896	0.171679289382593	4.15791453669234	3.21166124872606e-05	0.000985046700090039
Gnb4	822.022005144499	1.03604493671622	0.192849427602976	5.37229977601567	7.77387284456235e-08	5.8467532520428e-06
Ccna2	759.298717829262	2.04384735094382	0.627679526874859	3.25619565946318	0.00112915910529118	0.0179423986542156
P2ry1	250.965259785256	1.12781902085845	0.312383757988395	3.61036382980047	0.00030576779637896	0.00643124496785778
Il12a	439.279083761969	0.974694744045415	0.167513604363035	5.81860051159224	5.93423718243161e-09	6.04113762529243e-07
Ppm1l	92.1497569740814	-1.44860460103561	0.45182074152176	-3.20614896110485	0.00134524329746099	0.0206392622045894
Pfn2	49.7829776170866	-2.28997125366574	0.736481732074877	-3.10933883887961	0.00187506546615799	0.0263746003885364
4930579G24Rik	213.473536478524	1.18493436266845	0.305190443657337	3.88260637675429	0.000103342782709626	0.00261945690629934
Veph1	20.2423887102435	-4.97140079755885	1.02454747466008	-4.85228934775156	1.22044386968253e-06	6.27894312022329e-05
Gpsm2	177.316406541999	1.47133199417973	0.265892072332404	5.53356849368696	3.13780368712699e-08	2.66509077662845e-06
Adar	674.730242502782	0.691193991989212	0.153000033492876	4.51760680184032	6.25424841626416e-06	0.000251466335481949
Efna1	347.29562007001	-1.17445297421791	0.28005143375702	-4.19370455798808	2.74435368898926e-05	0.000860097223837376
Pdgfc	199.407840593166	-3.53973212893945	0.416197033339157	-8.50494320091643	1.81684521118748e-17	1.24185696006596e-14
Cks1b	934.420447068429	0.883363643842493	0.177532256858598	4.97579234035245	6.4981281651321e-07	3.7161008638369e-05
Lmna	105.039497689777	1.14606709293147	0.324257479692077	3.53443533213111	0.000408647418240831	0.00803523978277929
Pmf1	479.044261167867	0.82021833217763	0.170516971263916	4.81018590758421	1.50789981274329e-06	7.56796989934165e-05
Iqgap3	174.927777579309	2.0598241634356	0.332264155402423	6.19935713781956	5.66942521216147e-10	6.89651944875981e-08
Pip5k1a	341.670010059322	0.827365711350127	0.221808565500758	3.7300890949917	0.000191412072926885	0.00432681715715357
Tmem56	99.0084347440409	-1.60565472177362	0.526233301953411	-3.0512221780973	0.00227911858390741	0.0302066863085699
Rorc	453.445828051329	-2.73822102240589	0.646081301989826	-4.23819883654365	2.25320174638361e-05	0.000723741857063085
Bdh2	205.722559856829	-1.40579553910367	0.229002915981808	-6.13876698065867	8.3164450859236e-10	9.62695586801188e-08
Depdc1a	89.9770932368687	2.11689718469126	0.449333339540982	4.71119544980523	2.46267909170265e-06	0.000113299024622756
Gem	1273.45994319294	2.6866644448507	0.178046140422364	15.0897089848583	1.89275270639415e-51	9.0561907825272e-48
Smc2	795.188514641282	0.640476591829299	0.178882110617947	3.58043959575823	0.000343016635731959	0.00698391601318658
Mpdz	263.935159828844	-0.792032579313013	0.271097949608313	-2.92157347725188	0.0034826811579758	0.0417979977772447
B4galt1	819.8313657022	0.620914117014299	0.201356094455866	3.08366190103271	0.00204469821433643	0.0281126419239321
Chmp5	211.691655387733	-0.814819298117172	0.272368731954292	-2.99160367003476	0.00277516292928456	0.0350966420149344
Epb4.1l4b	2896.98523549037	-0.832161039695391	0.141654775052509	-5.87457104348881	4.2393964473179e-09	4.47443357388243e-07
Kif24	41.6691023046719	2.54769826833534	0.774957558556155	3.28753263995776	0.00101069472163651	0.0164297984534206
Npr2	441.490844193322	-0.746830151934091	0.242711099447995	-3.07703336861243	0.00209071895210995	0.0284187309077521
Mllt3	2886.83379887062	-0.738826138945076	0.143435353328997	-5.1509347019241	2.59191426853527e-07	1.65858401852058e-05
Cachd1	11.9355893031937	-3.72155433301169	1.28794043292669	-2.88953917267346	0.0038580693518014	0.0448047956923602
Cdkn2c	141.515575765525	1.82047189259042	0.519556014646444	3.50389917789565	0.000458498912142422	0.00879852056803787
Ttc39a	23.8886334019888	-3.01765013519838	0.914996169318059	-3.29799209700235	0.000973788751434369	0.016060252351105
Orc1	76.3689827593815	1.51438147494222	0.478634219983437	3.16396407050592	0.0015563600770747	0.0230309201508559
Ndc1	749.807107869499	0.656554105219172	0.186491093434638	3.52056547649168	0.000430627659441374	0.00831928589989432
Kif2c	83.7636247778893	2.21373497675319	0.538035992609379	4.11447376599652	3.88063687327717e-05	0.00115185594649967
Ccdc163	508.171491035282	0.617804314493801	0.207958957829495	2.97079924299455	0.00297025876564974	0.0370739950627273
Nasp	778.741193504037	0.680492770588169	0.237037761537215	2.8708201012999	0.00409408448568031	0.0466771157326887
Pdzk1ip1	2857.0862934715	-0.858027243940459	0.140329299787009	-6.11438413248531	9.69305660616479e-10	1.10423916289595e-07
Stil	122.110951772467	1.63627692804051	0.455679573017104	3.59084985356386	0.000329601480336092	0.00676838290235232
Cda	7.79428299317044	-6.54857292003756	1.92836253335608	-3.39592416195753	0.000683973076025658	0.0120674248069077
Tinagl1	459.345199910866	-1.18212638454689	0.254950414652541	-4.63669135881951	3.54030437485195e-06	0.000151242645823289
Stmn1	4365.22023485106	0.604787509087747	0.122415156476364	4.94046265590096	7.79374192324524e-07	4.31935797553136e-05
Cdca8	763.703200834852	1.92911174715144	0.287892775133684	6.70079944262461	2.07282370554991e-11	4.1906072492202e-09
Ptpru	13.3478049113315	-3.59520112621618	1.26173832901364	-2.84940311595884	0.00438013438121854	0.0488140131273377
Arhgef16	19.9932991433337	-3.3422310183244	1.00794456490372	-3.31588773301599	0.000913525192720768	0.0152119960746101
Acap3	370.024364261629	0.943743144743095	0.232445223201481	4.06006684820133	4.90586683179103e-05	0.00138619709652615
Prkcz	11.2958683401732	-3.97604580062061	1.27160435620549	-3.12679473078031	0.00176723268964826	0.0251905243567142
Cd38	205.648129263617	-1.7746069882945	0.272698135234158	-6.50758754463318	7.63672485007825e-11	1.21797276108915e-08
Htra3	71.0475430480994	-1.29954360507956	0.437047197754742	-2.97346284738984	0.00294460051946722	0.0368498656115366
Slc4a1ap	209.094499632768	-0.894778389356949	0.268723258940592	-3.329739274838	0.000869273396864627	0.0145765774983585
Cenpa	680.984787166713	1.26559528582872	0.269508856463843	4.69593208339894	2.6539371858302e-06	0.000120935283699704
Sel1l3	34.4412337569266	-2.6013310422411	0.829562665997519	-3.13578605796235	0.00171394185892336	0.0246512238907674
Gabra4	7.2513272330801	-6.43351345377965	2.26101635163263	-2.84540775175471	0.0044354604686734	0.0493157239096343
Cdc7	709.489104573011	0.761214685564108	0.1790915606742	4.25042186632622	2.13368258510274e-05	0.00069448707089716
Abcg3	683.898974533045	-0.695083518434691	0.211508105028821	-3.28632095843314	0.00101505279346816	0.0164633534434373
Aff1	149.072956691369	-0.958857748958865	0.296672577354783	-3.23204037767262	0.00122909687245391	0.0192235088817694
Plac8	987.558422540416	2.69246482360752	0.158043679756922	17.0362068748883	4.4251763277802e-65	6.3518981008957e-61
Dck	464.925515703966	1.00764937193369	0.194865727925783	5.1709932919424	2.32852927336949e-07	1.51925950863389e-05
Ppbp	61.9209440679278	1.76878496628102	0.478782802864556	3.69433688031063	0.000220461363223498	0.00486846524263091
Pf4	791.898137932469	2.92386010309751	0.463160478977835	6.31284454483309	2.73952653843712e-10	3.60762971859876e-08
Kntc1	194.911145545684	1.35057700612742	0.252471150345801	5.34943103113992	8.8231176410352e-08	6.52819745460924e-06
Sdad1	208.456760188236	-0.719413550152635	0.225979998808972	-3.18352754201392	0.00145492271262747	0.0219600006488482
Cxcl9	46.0636786543375	3.83999693341576	0.827254459372895	4.64185703674138	3.45291743610213e-06	0.000148392745143144
Cit	39.4175245935001	1.68513551459477	0.584426735464203	2.88339908552659	0.00393408675945343	0.0453827640866388
Oasl2	1450.38213380277	0.590129103500018	0.182591491860511	3.23196386363303	0.00122942602434613	0.0192235088817694
Slc46a3	215.00411503522	1.02323840876872	0.284149724715051	3.60105366913459	0.000316930138751088	0.00658352418470784
Ezh2	1185.4385750109	0.77776610565321	0.147439205253636	5.27516479972364	1.32636839909884e-07	9.1532173080119e-06
Lrwd1	735.7813734558	0.768370138261751	0.166276722732317	4.62103249111256	3.81834963490954e-06	0.000159791809502891
Mcm7	1962.97189731507	0.724963493703635	0.118121006459915	6.13746458340289	8.38489046913619e-10	9.62853742351847e-08
Ccdc136	140.558639478016	-1.69448814571346	0.366106515479958	-4.62840204712561	3.68498087883496e-06	0.000156030134320935
Mad2l1	455.831397945066	1.09303058403942	0.179782891348398	6.07972524994749	1.20388652788859e-09	1.35004587666507e-07
M1ap	57.0233377942736	-1.68964988886584	0.560131274755402	-3.0165248130515	0.00255690290147335	0.0329755473924065
Tacr1	22.512782340059	-3.4865936512001	0.873579435974784	-3.99115811066406	6.57514247299608e-05	0.00175753435861053
Gkn3	104.060917948013	-1.23441627903843	0.390900939589583	-3.15787493459207	0.00158923722918827	0.0233634129877394
Nup210	1910.69064240482	0.677618145069374	0.120977672755317	5.60118350466115	2.12893212314408e-08	1.88633899355618e-06
Usp18	351.890849686054	1.43656101315421	0.225669232330799	6.36578145065173	1.94297929482812e-10	2.70573958248855e-08
Tmcc1	251.144190682181	-0.763170014325562	0.226650046426278	-3.36717343040032	0.000759429125700314	0.0130631132603775
Tuba8	304.167032114589	2.05592819711468	0.372822186686964	5.51450066688471	3.49771581219082e-08	2.91896585861553e-06
Cd69	263.012192218267	1.48199424605188	0.358605499103863	4.13265900761508	3.585905273266e-05	0.0010768218471226
Clec2d	16.0577205352774	-2.59782877164708	0.912984309058533	-2.84542543160019	0.00443521425704271	0.0493157239096343
Clec12b	23.7572676003289	-6.2740505630433	1.24920754810218	-5.02242447427967	5.10232635985907e-07	3.02639638716599e-05
Clec1b	58.1522323461751	-2.05173603508236	0.519495361576999	-3.94947902682719	7.8321472750683e-05	0.00204632638963512
Gabarapl1	1728.13785499832	-0.603313038185242	0.16062401766117	-3.75605745000046	0.000172611085700257	0.00398337544074194
Plbd1	61.9674565639839	-1.48253022418484	0.517005364953452	-2.86753353965353	0.00413684954053271	0.0470525660101478
Art4	1701.40578221649	-0.733040726212069	0.152496009810938	-4.80695020886699	1.53250138520349e-06	7.6646428164498e-05
Rad18	162.517787364161	0.822229835673466	0.286974756920035	2.86516432489767	0.0041679289674647	0.0473310541131237
Klrb1c	157.693523513084	-4.17203901685338	0.958152138338078	-4.35425528986431	1.33520036552454e-05	0.000468593301876266
Rad51ap1	361.123071884893	1.81558208828154	0.23951224613898	7.58033093317505	3.44674647767023e-14	1.25875672276024e-11
Zfp583	72.0920695664743	1.74276179277935	0.478879292131366	3.63925068679161	0.000273432518623341	0.00583566327282515
Mesp2	8.24407747704606	-4.57975468414426	1.54696349121493	-2.96048013424512	0.00307159930523925	0.0379969690755701
Pde2a	1207.82649519644	-1.04915612766891	0.194172366473617	-5.40322058551756	6.54548834674611e-08	5.05128708221471e-06
Pde3b	220.068487399271	-0.916055092386619	0.312772755574301	-2.92881996932436	0.00340251431300173	0.0410762745574658
Kif22	397.193578987758	1.73239071281214	0.227077587936759	7.6290695552685	2.36454044636327e-14	9.18074328220277e-12
Maz	492.647357369254	0.722800285700475	0.179427326269704	4.02837349654313	5.61640680578224e-05	0.00153265975836879
Mvp	437.966735197631	-0.689434216606012	0.203781778169724	-3.38319855091166	0.000716468139565475	0.0124688570255417
Plekhb1	22.2656236964377	-2.78764768450415	0.928799071420316	-3.00134633020389	0.00268788667126102	0.0342038344674474
Sult1a1	2853.96682092588	-1.12521769665736	0.351743958731045	-3.19896808097772	0.00137920437971815	0.0210831732337319
Dkkl1	659.232880900777	-0.830016163262677	0.157078349654998	-5.28409016955995	1.26331020118115e-07	8.8889973665462e-06
Tead2	305.654905723406	-0.772031140843115	0.218413708573983	-3.53471925312602	0.000408208619149025	0.00803523978277929
Cd37	650.945917451063	1.06872073876582	0.212774041245535	5.0227966367972	5.0924457780577e-07	3.02639638716599e-05
Rgs10	48.8283066758596	2.94693517660672	0.610162288951648	4.82975632871379	1.36700234136732e-06	6.90954849544736e-05
Plk1	316.282805685455	1.93486599889932	0.342443627972078	5.65017375372827	1.60285738797612e-08	1.50375261091563e-06
Rrm1	2148.18736008391	0.833701659860639	0.141948979418002	5.87324870723873	4.27336612765229e-09	4.47736477345409e-07
Mki67	824.655293429673	1.89649341956237	0.218614841495109	8.67504423117951	4.13389773479036e-18	3.49046871089299e-15
Hdac6	384.573723279226	0.67068176154686	0.228972279942849	2.9290958788298	0.00339949543770415	0.0410743750107789
Gata1	466.120235628146	2.74196342404577	0.234507096924964	11.6924539171756	1.3930257192367e-31	2.85649873913194e-28
Ebp	404.08860540089	0.756622276371546	0.18648966173349	4.05718080744243	4.96686302021627e-05	0.00140067488786217
Magee1	150.326734328223	-1.06144248857051	0.29458477887907	-3.60318171430794	0.00031434560777017	0.00653929978830872
Bgn	370.229881729523	-0.676794795601169	0.216419755241765	-3.12723205349306	0.00176460587031404	0.0251780841575425
Plxna3	174.114762544896	-1.15426497364418	0.341182716296722	-3.38312850713202	0.000716650901913885	0.0124688570255417
Orc6	685.318223562615	0.644347752403352	0.171047685854142	3.76706500988741	0.000165177999321331	0.00384273095990013
Mylk3	8.45116763468018	5.07169985430857	1.56967239591087	3.23105628124747	0.00123333652199688	0.0192636696808958
Rfx1	199.913920598487	0.746480458473356	0.255620864535858	2.92026419607325	0.00349734756008565	0.0419039456406256
Nudt21	941.514429045765	0.678856220520479	0.146747549388769	4.62601401759717	3.72770080766321e-06	0.00015665685595762
Cenpn	270.481200133408	1.60040252145953	0.275927794076794	5.80007725142077	6.62843762593438e-09	6.60726345018486e-07
Coq9	833.571138677843	0.593765070416539	0.156354992655367	3.79754467914751	0.000146136442117463	0.00347146308306492
Gins2	261.508850139689	0.791381288926775	0.218133290358255	3.62797117132848	0.000285657147943938	0.00604767360116119
Mau2	593.957043941395	0.626799172652193	0.214983745079815	2.91556541830401	0.00355044665343683	0.0422720896811809
Pbx4	265.904876881249	0.735638006633615	0.240507083270241	3.05869580484259	0.00222302752126512	0.0296004981820404
Atp13a1	1395.34839208831	0.592745641120348	0.120119329767134	4.93463993072103	8.02987589823056e-07	4.41612408594641e-05
Ldhd	191.655677183273	-1.22467692404107	0.358503658057935	-3.41607929658322	0.000635297444056944	0.0113562384956331
Jam3	567.012376219955	-0.728554802711063	0.202838427194591	-3.5917987177653	0.000328403460900205	0.00676272486502328
Aplp2	1271.39218302159	-0.668832927703238	0.170814975102677	-3.91554035178241	9.02019559136093e-05	0.00232870301292077
Trpc6	832.096868205677	-0.637365949643194	0.205840625882479	-3.09640503137164	0.00195882596813152	0.0272451433590696
Kcnj5	36.5072931058271	5.84739160724413	1.04195158044352	5.6119609749573	2.00046559248203e-08	1.78352069034081e-06
Hinfp	108.372777448539	1.92533223177008	0.411224307604249	4.68195142205205	2.84156828071248e-06	0.000126278238703861
Robo3	225.576027493665	2.85030653152483	0.3592665511	7.93368189384115	2.12742597089187e-15	1.05300249607524e-12
Dock6	204.029231930149	-1.30709884071296	0.305305006653474	-4.28128858756822	1.85814200689114e-05	0.000622644746462951
Ccnb2	738.26705579089	1.97995441066492	0.248903858548858	7.95469552866039	1.79572566234612e-15	9.43210636114899e-13
Mns1	105.6840143457	1.89644012468483	0.41322385015038	4.58937722010644	4.44570399051899e-06	0.000183900965648154
Anxa2	441.187279132803	1.0957575771355	0.229759528679281	4.76914965587805	1.85005186335187e-06	8.94129442644873e-05
Rora	367.559749239589	-0.800297475950917	0.263717269166708	-3.0346798238875	0.00240791161627491	0.0314496481710738
Calml4	94.5249699426142	-1.61222698704117	0.542356388037415	-2.97263390383438	0.00295256389216001	0.0368911816686158
Fam46a	74.4006348855726	2.67276801508519	0.410101296744578	6.51733617109203	7.1566916238098e-11	1.15423765806928e-08
Nrg4	71.8969398342789	-2.4288303443511	0.497173008715966	-4.88528198790189	1.03280930045501e-06	5.49072025878935e-05
Neo1	172.900886567962	-1.53345895216192	0.308765963296148	-4.96641189265777	6.82030178647003e-07	3.85427605681066e-05
Mb21d1	128.679670544462	1.24581969000777	0.405227108969102	3.07437400517733	0.00210944801754512	0.0285651102300402
Tipin	1083.35956908098	0.606835543109271	0.156707900212078	3.8723991725243	0.000107769262938212	0.00271389473721947
Zwilch	170.269459902188	1.40447617330823	0.331355779463057	4.23857454843283	2.2494348905652e-05	0.000723741857063085
Nt5e	7.17523644956878	6.29905239044565	2.02115277922899	3.11656419800612	0.00182971836781708	0.0258501746571322
Topbp1	1162.81321101618	0.617624745543169	0.143892520590111	4.29226441381565	1.76860158280216e-05	0.000600144059626157
Cish	1819.62111068288	-1.23786031767802	0.184355124049573	-6.71454251168607	1.88657172111874e-11	3.92461601230991e-09
Pygm	519.127812322101	-2.07809082860273	0.242298517598707	-8.57657260637657	9.77419811176208e-18	7.38414945769647e-15
Oas3	671.522458871923	1.49926291401317	0.223221376970522	6.71648447993918	1.86161126379418e-11	3.92461601230991e-09
Oas2	834.511338460038	2.14550861952158	0.212535814869384	10.0948097657805	5.8243893502652e-24	8.36032847337066e-21
Trib3	288.637662845364	-1.26670164293756	0.263767748545036	-4.80233709361662	1.56824393564055e-06	7.81617133756404e-05
Bmp8a	18.3251053493105	-5.0042796146175	1.19077390134206	-4.20254391616866	2.63932023084912e-05	0.000834467017480357
Tpcn1	133.738446185516	0.97733799155573	0.326192469740375	2.99620034862735	0.00273366762321174	0.0347319853793846
Gng11	1344.24969118825	-0.722046462087213	0.170223256598202	-4.24176153433339	2.21772259749618e-05	0.00071858217075531
Srxn1	351.214572480271	-0.785061122780008	0.23813958581572	-3.2966426816057	0.000978478997990146	0.0160698942072661
Igdcc4	124.117529399757	-1.13396421803501	0.315490481764369	-3.5942897918611	0.000325277638306606	0.00670838393714514
Emr4	40.6607347210509	-1.82640133809903	0.626097910524612	-2.91711776608339	0.00353282358024924	0.042223271999082
Camkv	7.55989229345583	-6.48612359440053	1.70142554475696	-3.81217010311611	0.000137752019485765	0.00331204771808823
Ift57	358.028543808566	-0.601676415031576	0.177236013990591	-3.39477514464706	0.000686849856954122	0.0120969850879993
Fkbp1a	1874.64005258333	-0.590352492132531	0.163980686047327	-3.60013429851213	0.000318052865002338	0.00659729887896468
C330027C09Rik	202.782835132297	1.36615061796021	0.309788552736349	4.40994544792911	1.03396662820702e-05	0.000385786768828063
Clec1a	450.747671056733	-2.25567518078637	0.239910929140412	-9.40213598800328	5.34664526397766e-21	6.39547884326128e-18
Card10	118.758422708299	-1.35304470368614	0.331875674047086	-4.07696257814355	4.56278327188119e-05	0.00130466516104746
Rtp4	754.608554332425	0.824545655420161	0.207707024285292	3.96975334973565	7.19470704304104e-05	0.00189839751646712
Pus7l	260.62584976012	0.782458574891943	0.245546244538961	3.18660371434755	0.00143953864999845	0.0217735909189439
Usp37	777.904972960288	0.586680004670988	0.177902183928493	3.29776729951106	0.000974568645933685	0.016060252351105
Igf2bp2	208.655176656448	-1.29394352371814	0.311724276203287	-4.1509231795419	3.31136904737074e-05	0.00100915905108194
Ndn	1153.29407833265	-0.620520296547033	0.152247470268013	-4.07573469335603	4.5869292782186e-05	0.00130896188587574
Reep4	464.78362083499	0.853347621210389	0.247923451405709	3.44198024177208	0.000577472427181956	0.0105251455570492
Mnd1	84.3878722667287	1.35773761853967	0.412905390833067	3.2882535531937	0.00100811002758901	0.0164063620589713
D930015E06Rik	486.279216698672	0.953936048582153	0.184212360677706	5.1784584111114	2.23726935064054e-07	1.48674834532844e-05
Exoc6b	804.8350467034	-0.602932116409961	0.162418679489259	-3.71220920097331	0.000205458055208542	0.00458653954037856
Klf9	621.049385881998	-1.02722749246579	0.197620202841336	-5.19798825067758	2.01456858516224e-07	1.3576111488929e-05
Ccp110	328.035626309095	1.05386122639474	0.213882201223824	4.92729745796795	8.33747773548791e-07	4.55042416027351e-05
Aspm	195.663188451784	1.77226694980751	0.352367711061175	5.0295952045953	4.91516402723009e-07	2.95197759191886e-05
Fancd2	78.5973950752995	1.51210048987886	0.500403305984496	3.0217635890793	0.00251306734667437	0.0324685586806156
Fgd5	691.747848180877	-1.12476051701035	0.257677128429714	-4.36499942336617	1.27123093899503e-05	0.000453911664137677
Rhbdd3	414.077073215184	0.723747866128428	0.208887844337122	3.46476774857411	0.000530689573318383	0.00990574529962558
Trim59	546.642723988119	1.01313906259701	0.25051896043742	4.04416121170237	5.25107793868602e-05	0.00146357228605629
Plcg2	2213.69329637566	-0.612330388044433	0.137192143351915	-4.46330506313127	8.07050218855295e-06	0.0003130918605797
Smc4	1173.5571081674	0.592756679008262	0.168784287278602	3.51191860667596	0.000444884226767958	0.00856014502818669
Ifit1	409.861100066587	1.04057233863101	0.291889174661847	3.56495693900436	0.000363915931152752	0.00735725250107971
Hid1	379.403864930369	-0.795851152406554	0.190106782603286	-4.18633749679165	2.83491728495881e-05	0.000886544721313699
Bmp2k	306.587250082406	0.666657503540571	0.231289317700854	2.88235319368626	0.00394717019278338	0.0454716540507324
Itga2b	952.966389632431	1.30903635341116	0.230894376208685	5.66941635784166	1.43284779347676e-08	1.35309850181352e-06
Ttyh2	7.4173685016541	-6.45134466591147	1.68980288396357	-3.81780900431376	0.000134642094953175	0.00324815568228213
1700006J14Rik	31.857979522417	2.12011926688162	0.621831660377131	3.40947462468509	0.000650881327201172	0.0115628101121852
Dusp5	392.600018536424	-1.44590475636295	0.321844280989593	-4.49256004151181	7.03720691112318e-06	0.000275989256836782
BC030867	118.064230389219	2.28670506671358	0.553268458048748	4.13308409949533	3.57927682552854e-05	0.0010768218471226
Gna15	642.487520495479	0.970675767469434	0.167625426181734	5.79074302496961	7.00757225155581e-09	6.88949945882411e-07
Tbxa2r	509.630319659948	0.932477172108439	0.233518011532998	3.99317023122506	6.51957275460237e-05	0.00174593185297691
Lrr1	88.8912000539519	1.91717413432124	0.466729351020482	4.10767852960058	3.99655834514127e-05	0.00118038268490037
Rps29	4428.3044371338	-0.605375788520066	0.155690349646163	-3.88833212781589	0.000100935445466997	0.00256884287984623
Ncaph	208.815508323125	2.13147071147328	0.334904638827325	6.36441083329472	1.96040766740149e-10	2.70573958248855e-08
Htr2a	22.5121657835539	-3.68155461731819	1.19490960027789	-3.08103191778024	0.00206284534793189	0.0282269610335694
Baz1a	276.957442028363	0.836967710307484	0.251648171574513	3.32594393621357	0.00088119650924395	0.0147592703543613
Ncapd3	626.099423981889	0.831284137947973	0.175362059267666	4.74038763812149	2.13309720608893e-06	0.000101722515934221
Parpbp	49.4821243522183	1.88949883113056	0.564069661870658	3.3497614902108	0.000808811724940988	0.0137423447859059
Fignl1	336.05914223659	1.40167156569959	0.219658047515623	6.38115280342688	1.75759822059016e-10	2.47338871160305e-08
Cdcp1	389.220047916734	-1.52631695157334	0.203513393581432	-7.49983539025706	6.38980255245864e-14	2.18379109138074e-11
Tdrd7	304.039032270276	0.756590964073878	0.261266886393579	2.89585478863222	0.00378127327541032	0.0441630566275344
Dok3	119.269674272791	-1.40073675588876	0.38659641357559	-3.6232533637172	0.000290920600732268	0.00614099162192791
Cep19	473.271095411445	-0.912317407100833	0.196411510103725	-4.6449284291895	3.40194371253835e-06	0.000147527190482705
Zdhhc17	414.540611376326	-0.624570915058565	0.204779783427064	-3.04996374449735	0.00228868992699932	0.0302353197207934
Fmnl2	549.905585862699	-1.02986465459839	0.254391882910832	-4.04833928981678	5.15823343347405e-05	0.00144611880281419
Zranb3	256.242157892382	0.861445763775409	0.263399525439968	3.27049094844229	0.00107360978010369	0.017180150260433
Hist1h1c	1831.64197324201	-1.01830627827806	0.146695522992669	-6.94163160200157	3.87596913169093e-12	9.27261015271526e-10
Ska1	81.5659773009175	2.11183378844739	0.473042674641134	4.4643621002048	8.0307651090398e-06	0.00031239458638254
Rbm43	1221.58727055673	0.585525256867209	0.136557872408693	4.28774443054324	1.80496590918302e-05	0.000608180297192794
Rpl39-ps	309.27339559697	-1.08246445973002	0.218149347694237	-4.962033905539	6.97588142433986e-07	3.91139851425681e-05
C530008M17Rik	692.797528639604	-0.829804515308852	0.168452707290187	-4.92603846300541	8.39134866507992e-07	4.56247798252111e-05
P2ry14	108.692676250565	1.17208951943527	0.33001794105401	3.55159333365894	0.000382906162680446	0.00765492348066174
Ndrg4	41.7365392329403	-2.40477157351293	0.789975523804441	-3.04410896420157	0.00233370597094974	0.030619758233101
H2-Aa	382.76141925765	0.996976876534352	0.247408624414765	4.0296771339021	5.58535145810365e-05	0.00152708828246895
Plxnb2	582.817249485435	-1.2763530405049	0.17865921138839	-7.14406512032683	9.06104403304466e-13	2.48099042500621e-10
Eepd1	294.418108410947	-0.843160429022968	0.206158828309438	-4.08985846464653	4.31636500532466e-05	0.00125419237421923
Aaas	697.695313525521	0.616524982554856	0.1848558141134	3.33516684618126	0.000852482340304285	0.0143284912327022
Psma8	186.378867956656	-1.13303328797469	0.382502198037174	-2.96216150858451	0.00305487495332077	0.0378994598789683
Ttll7	92.0550668126493	-1.30462761213187	0.357442871537145	-3.64989125820709	0.000262351348628617	0.00564586395534509
Anln	257.746117680732	1.62784306428364	0.351193472958504	4.63517459641393	3.56636334233075e-06	0.0001519037964861
Dna2	377.942606083567	0.935527528807297	0.198861404645128	4.7044197966758	2.5458892258131e-06	0.000116448960285586
C1qc	10.7611181969555	-6.00042437561992	1.90085278658811	-3.15670125427768	0.0015956473285072	0.0234120074513718
Lrfn3	7.26620510433169	-4.6342773516242	1.60428311411285	-2.88869047542579	0.00386849656621135	0.0448895713107499
Tenc1	617.556215968522	-1.24799093988517	0.228851456127784	-5.45327943724479	4.94492700519749e-08	3.94330456847804e-06
Apbb1	240.632846710388	-0.831502699835173	0.285857969375681	-2.90879663649465	0.00362822788560093	0.042828604498286
Zcwpw1	81.6957055955234	1.40692203082764	0.492848445994851	2.85467478341677	0.00430809191021942	0.0484247073447843
Clic4	1053.94218763909	0.61235735618813	0.18776761754306	3.26125113691503	0.00110921751776664	0.0176515612527964
Dzank1	20.3328906214419	-5.96010150766601	1.31447161714477	-4.53421848743469	5.78171570232516e-06	0.000235101266830525
Ovol2	4.82352405687991	-5.84819562545293	1.90939559916499	-3.06285173591605	0.00219238653907399	0.0293012256814414
Tacc3	340.900729595122	0.695521521977692	0.229810801207033	3.02649622352218	0.00247405911490175	0.032109081858318
Tap1	2352.40018377431	0.956745969434095	0.125197562722465	7.64188973514593	2.140564626819e-14	8.77876132953141e-12
Mfsd2b	697.591110775363	2.93144419836241	0.246818663539861	11.8769146397594	1.56020418644034e-32	3.73252848202744e-29
Nov	17.0859717530441	-6.68396134481425	1.47839844517839	-4.52108250425529	6.1524201705367e-06	0.000248756999469072
Endod1	148.690441626873	2.07978186116327	0.457641080741668	4.54456985765505	5.50475492180295e-06	0.000224475148146476
4930427A07Rik	194.797326806831	1.74695490127169	0.328289602925008	5.32138357628935	1.02981007569391e-07	7.46560294268203e-06
Dtl	668.239781279964	1.2666489038295	0.175204198858178	7.2295579220382	4.84568805619113e-13	1.41948992568505e-10
Dlgap5	118.507544073528	2.31991216392933	0.360392454882241	6.43718294459679	1.21711205192386e-10	1.80107488590877e-08
Mcrs1	1345.84787505225	0.611748702383691	0.133084496453576	4.59669397026337	4.29247364680985e-06	0.000178075626376615
Wdhd1	450.823982292227	1.12731650557	0.2264906609633	4.97732003949014	6.44706754148996e-07	3.7161008638369e-05
Gch1	583.778813229255	0.695230220171793	0.19408164419451	3.58215339249202	0.000340773590759305	0.00694898282149256
Kdf1	33.8525859004324	-3.12545818239878	0.99598396052417	-3.13806075828159	0.00170069619942201	0.024485248993484
Osbpl5	176.655715494247	-0.973124510855518	0.316317274758667	-3.07641911621159	0.00209503134314601	0.0284235159730793
H2-DMa	2232.85418039154	0.71096681188186	0.130966564036698	5.42861315108367	5.67936347224446e-08	4.45473132680858e-06
Phc3	498.32877193028	-0.630130577278148	0.203987551299042	-3.08906388289542	0.00200788259329398	0.0277126411001363
Cdkn1c	334.33349944827	-1.44154204227299	0.330921095844082	-4.35615033425426	1.32369879841075e-05	0.000466839620451791
Ckap2	258.900363116037	1.29905747996071	0.295943453530943	4.38954626115721	1.1358741371813e-05	0.000413815669164986
Mrpl23	920.105863237085	-0.624965715758981	0.166226516647548	-3.7597233483759	0.000170101357210465	0.00394448284555576
Tgm2	2058.39540048841	-0.808215879308207	0.186336884250352	-4.33739075631603	1.44184157280668e-05	0.000501118497241333
Gm4955	35.3187430948428	3.15378854496992	0.904981632763312	3.48491994841929	0.000492284295969831	0.00938412853167458
H2afz	4293.35424409793	0.722467904825756	0.14229233585269	5.07734939128205	3.82736673957508e-07	2.36801819740779e-05
Snn	775.964677537312	-1.04721923353943	0.180985617239206	-5.7862014093382	7.199588487633e-09	7.03012878581524e-07
6430571L13Rik	7.63282991572594	-6.48137895614471	1.81886268489541	-3.56342400664369	0.000366048699193472	0.00737958290480773
Slc9b2	59.7349846105877	-1.67561271909051	0.493439563064886	-3.39578105306924	0.000684330764443561	0.0120674248069077
Acd	650.32887118918	0.651467651560791	0.165167865663512	3.94427601848408	8.00414245487308e-05	0.00208136704342841
Acer2	232.149628237734	-0.828133031096435	0.271776177265388	-3.04711413424499	0.00231049961187233	0.0303502420768617
Ncapd2	576.288860048156	1.75850891640771	0.250432809504111	7.02187912154874	2.18903888992132e-12	5.61097575463047e-10
Hoxa5	612.10981451509	-0.676609474176003	0.187620580760983	-3.60626468285993	0.000310636293764085	0.00649035423681175
Trpm4	70.3103155654771	-1.6914138333254	0.571646970049461	-2.95884334553378	0.00308796033388157	0.0381105828508835
Plcl1	148.758866092592	-1.25817062210763	0.41008769332873	-3.06805262039179	0.00215458674841534	0.028957807290968
Pcp4l1	388.579488039785	-0.849247658247035	0.23845673967584	-3.561432817548	0.000368836490839932	0.00741978537144862
Ttk	170.814791144068	1.02374136840914	0.312653504987352	3.27436395907523	0.00105900116514622	0.0170197347015345
Rras	423.465146336215	-0.706440431424703	0.22199030222128	-3.18230312025307	0.00146108814455089	0.0220067777826689
Egr1	8754.1588009956	-1.34518225522052	0.116986388145722	-11.4986219896363	1.34038260278903e-30	2.40498148505422e-27
Nos1ap	44.944144913467	1.46754054074287	0.500045084075563	2.93481645451215	0.00333745041794369	0.0406670316631271
Tfdp1	1448.75552876338	0.600175938406322	0.137543662589002	4.36353029364737	1.27980209021639e-05	0.000455838193621986
Fndc4	55.968454642249	-2.31595320607838	0.680811754380085	-3.40175267418404	0.000669552020302771	0.0118651230857111
Fam65a	1097.96382084189	0.616713329704433	0.166068661803836	3.71360449952268	0.00020432803588795	0.0045755454401492
Mcl1	6357.57225595968	-0.619594248214277	0.170244837100592	-3.63943047417161	0.000273241697026626	0.00583566327282515
Ctss	139.158506994626	1.61967494912654	0.37803158387307	4.28449637073279	1.83153598306581e-05	0.000615687763487743
Pold1	973.643993466923	0.981234170324739	0.19318682145377	5.07919827522784	3.79030973279302e-07	2.35524267984896e-05
Hoxb5	102.755335574569	-1.11696708355062	0.372823569757469	-2.99596692418678	0.002735761062942	0.0347319853793846
Pkhd1l1	101.619159701148	-1.5187240594044	0.361454859275744	-4.20169772360372	2.64920718958869e-05	0.000835752087897936
Mvb12b	673.3490910718	0.606246607814703	0.191352553011087	3.16821802622919	0.00153376450918976	0.0228730772442335
Pi4kb	57.6904271816639	-2.81726458627918	0.810457248428753	-3.47614213055786	0.000508682622520818	0.00959478365790252
Fam117a	1196.20287154522	0.648734568300274	0.174736405251755	3.71264687152971	0.000205102965826139	0.00458574450384486
Prc1	510.14245254304	1.65454824033596	0.321131210027916	5.15224988624471	2.57379761898217e-07	1.65669466470269e-05
Tlr4	220.697386899302	-0.967418124035657	0.326796520189585	-2.96030729909372	0.00307332319191423	0.0379969690755701
Eme1	71.7715468043863	2.81524290339959	0.565711678613031	4.97646240979466	6.47568448671629e-07	3.7161008638369e-05
Mtg2	305.504373180357	0.69294960175262	0.225045631282949	3.07915153830015	0.00207591060085612	0.0283476037458518
Chad	80.1211838570018	-1.47751243905305	0.468365425054378	-3.15461466627582	0.00160710210916151	0.0234911850049942
Adk	524.995684088279	0.823383715139524	0.187836104086666	4.38352210903831	1.16775791535281e-05	0.000421874359881306
Rpl22l1	2848.61344580872	-0.947535368259434	0.132660424450235	-7.14256246492624	9.16068639580111e-13	2.48099042500621e-10
Suv39h1	641.71976172112	0.782188475956181	0.145581714317957	5.37284836643595	7.75025008814137e-08	5.8467532520428e-06
Stx11	78.4836817114464	2.1253487268717	0.691640146497243	3.07291116288631	0.00211981583600925	0.0286514468079819
BC017643	1352.1557941025	0.645461802118372	0.139899645436518	4.61374866322489	3.95470613582846e-06	0.000165017011260703
Cdk5rap2	301.544377500524	0.768534721033214	0.260870931893385	2.94603432990881	0.00321876673861509	0.0394553183314099
Neil3	378.17709659753	1.90474167842937	0.311633811935937	6.11211494220317	9.83193247329898e-10	1.11124061985617e-07
Prdm16	378.155183047384	-0.99611694191553	0.231270572846297	-4.30714954201092	1.6537181360583e-05	0.00056788206040624
Wfs1	45.2424782841683	-1.79628234345703	0.618555576479016	-2.90399506812621	0.00368433963700576	0.0433483697947382
Cyp7b1	179.125450290837	-0.907664959637395	0.316226087260563	-2.87030386234232	0.00410077516516624	0.0467162910482509
Cpeb3	12.5481408067158	-3.36059605529099	1.08410168479817	-3.09989007711638	0.00193592474515767	0.0270051154441139
D2Wsu81e	280.517665592597	0.747205277988256	0.256512175043767	2.91294273989437	0.00358040247687635	0.0424385608200521
Ncoa7	718.151879605667	-0.950154340556138	0.195375421008159	-4.86322350914579	1.15489309849714e-06	6.00628099124199e-05
Batf2	142.359008057394	-0.95120072680771	0.324673079768921	-2.92971849555469	0.00339269200934056	0.0410612994115298
Fnbp1l	782.35574691247	-1.08537128922145	0.167759680801143	-6.46979824972372	9.81338532733912e-11	1.49852481902793e-08
Exo1	189.503684791975	1.41366311230528	0.341606173676438	4.13828326663753	3.4991419679853e-05	0.0010596346795034
Arhgap29	245.7665769355	-0.808600903274452	0.268999481027024	-3.00595711258349	0.00264746335487924	0.0337792791074992
Ptger4	428.806502169843	-1.02131940176905	0.201957075423593	-5.05711126796073	4.25654909451853e-07	2.57799602121177e-05
Tbc1d16	420.145160199711	-0.710838268464302	0.210500198753501	-3.37690069973142	0.000733075100025262	0.0126930759780007
Timeless	245.408006042188	1.24148615311157	0.266963041052496	4.65040459614571	3.31284469255147e-06	0.000144536695188097
Slc7a5	351.18656902689	0.905494815816035	0.317009196838467	2.85636765383004	0.00428518612237006	0.048254095678608
Elavl1	1715.91876158167	0.595286185056978	0.125832799064243	4.73077122565684	2.23668471502554e-06	0.000105958324750748
Nup43	319.592510574885	0.794680239549143	0.278842221564782	2.84992794523594	0.00437291344269282	0.0488082887376925
Bub1b	542.577159151849	1.61792035708253	0.261321038115162	6.19131306362532	5.96650702128122e-10	7.13693681528922e-08
Cacna2d1	7.13274676181761	-6.40887074536787	1.72706265004006	-3.71085017976575	0.000206564335532608	0.00459693716625591
Pnrc1	4027.24356356754	-0.635339913585727	0.119899435054889	-5.29894000997481	1.1647689244989e-07	8.31795678719264e-06
Kcns1	54.7090318434137	-1.62534700476203	0.475367677322724	-3.41913655954902	0.000628201905808579	0.0112652170519992
Ankrd6	84.3805695628701	-1.32237899165614	0.442449452190574	-2.98876851380202	0.00280104258581901	0.0353927511239842
2810417H13Rik	242.343511430183	1.49350815382289	0.25775548394897	5.79428274790293	6.86137786277881e-09	6.79229088567772e-07
Dnm3	20.3835131783625	-2.41239626072682	0.845423379075965	-2.85347711032493	0.00432436430633441	0.0485066840438823
Cdk6	989.04226081207	1.79684710711685	0.223623088204243	8.03515916690909	9.34575022189435e-16	5.36595594740286e-13
Cchcr1	98.9115314793887	1.54749490492277	0.36996947088011	4.18276378654023	2.87986568670832e-05	0.000898643305804591
Klhl32	9.75314046157493	-6.83366179900418	1.78761115986853	-3.82278985073395	0.00013195023076152	0.00319934731816024
Pitpnc1	1139.13322404817	0.682008249926828	0.138407591325663	4.92753499569335	8.32735119050276e-07	4.55042416027351e-05
Ppp1r15a	2853.51763779227	-1.50661489511894	0.124847216063698	-12.0676691288835	1.56504566440659e-33	4.49293309337843e-30
Ckap5	995.784793975505	0.791310114443635	0.162738529060404	4.86246323481224	1.15933917034233e-06	6.00763698595446e-05
Pck2	1050.95602680649	0.649868569673572	0.158096886504973	4.11057158708265	3.94680890676355e-05	0.00116809268139555
Plekhg1	46.7110173448225	-1.57239288895779	0.529741289487438	-2.96822792589792	0.00299522136983928	0.0373206662696815
Col16a1	472.340751488112	-1.38066139837391	0.277555873111753	-4.97435483131718	6.54653008744651e-07	3.72892432044473e-05
Erg	760.281689808306	-0.763667511141975	0.184528766898797	-4.1384740383639	3.49623425317107e-05	0.0010596346795034
Ints8	385.96519860576	0.854259952483372	0.269729144492251	3.1671028879414	0.00153965834148765	0.0228781116291032
Cd53	100.050108564792	1.45040560016521	0.487713050242627	2.97389130646322	0.00294049214990114	0.0368305622335785
Foxa3	45.8092916636863	-1.9688090850213	0.610601836649463	-3.22437465276011	0.00126248112124207	0.0196334279678317
Pif1	59.9041416474743	2.03421253628093	0.591568119694374	3.43867843543002	0.000584561152684834	0.0106347158246364
Pde9a	91.7310337258097	-1.95433354893139	0.45027187767542	-4.340341126834	1.42261693818323e-05	0.000495636978900052
H2afv	1946.38119988294	0.593672136054776	0.133608435844506	4.44337314707953	8.85593788634625e-06	0.000338981686454971
Brca2	267.309254350341	1.11740378062552	0.292524227911655	3.81986746397971	0.000133523401367213	0.00322659074617
Arhgap11a	238.554250326202	1.00954742736662	0.261659364486047	3.85825070449737	0.000114201472488867	0.00283423174436907
Tox	227.756461585543	-1.00556167416237	0.230750450941475	-4.35778855495027	1.31383219694863e-05	0.000464501166379324
Thoc6	643.470529990136	0.860383904846127	0.201306474724478	4.27400015833423	1.91996898221006e-05	0.000636471934656886
Inhba	25.9022924164207	-4.04785899289182	0.91371027420871	-4.4301340448397	9.41745326519932e-06	0.000356670512318393
Cldn5	54.4824237585029	-3.72726443167235	0.558435089380709	-6.67448106781003	2.48108503971422e-11	4.81263441352134e-09
BC055324	128.797882341265	0.894620954363367	0.308182009213542	2.90289805250596	0.00369726972185356	0.0434648727170238
Pik3r1	1454.51975647183	-0.987626658811035	0.177813763340016	-5.55427566606581	2.7876526164325e-08	2.41047985881157e-06
Ccnb1	642.916678640105	1.89638028645776	0.306035199862419	6.19660838789229	5.76928054113877e-10	6.95901284768957e-08
Kif14	73.3409758391282	2.43019843206238	0.60290019925073	4.03084695457486	5.55762244208104e-05	0.00152240672774105
H2-Ob	260.270168376012	1.99575380649348	0.289672266907562	6.88969582003634	5.5911811595223e-12	1.28997195624164e-09
Sox5	32.6969277967081	-1.87109892870897	0.619538354752562	-3.02015026891479	0.00252649301865725	0.0326126625807609
Hspb8	65.8169948431633	-2.43693652093491	0.524915505300539	-4.64253102895036	3.44166932573155e-06	0.000148353518022675
Camsap2	16.7451867469762	-3.48423239081943	1.22267174888427	-2.84968749298322	0.00437622039887211	0.0488082887376925
Ccdc64	142.610173531065	-1.14019841304762	0.331958358101811	-3.43476338287564	0.000593071427883375	0.0107486708028257
Rpl37	4399.16384443255	-0.663566128012952	0.143224577935966	-4.63304648947629	3.60323582809713e-06	0.0001530202576228
Slc16a6	178.47225793969	1.21349594423007	0.370239458116009	3.27759755917167	0.00104694544441513	0.0168608195357721
Ncapg2	273.719105224539	0.93977024400213	0.304902119256557	3.08220305681565	0.00205474620655945	0.0281967753814095
Igsf3	26.6776546432366	-2.28752211404848	0.741804158145378	-3.08372781269874	0.00204424530480542	0.0281126419239321
Sgsm1	169.779821248178	-1.37572539095796	0.348354372889943	-3.9492123481757	7.84087720704552e-05	0.00204632638963512
Dctpp1	318.141326497427	0.848273328119494	0.273741495093456	3.0988116282111	0.00194298513521876	0.0270772899329419
Clspn	207.748610392736	1.4807630984428	0.32299837672097	4.58442891718305	4.55228916691999e-06	0.000187230827226274
Prdm10	24.0681583966988	2.65227722012784	0.83023009369613	3.1946291037465	0.00140010647063447	0.0213345310822581
AA986860	103.546734292203	-1.54763262168804	0.430402307641705	-3.59578142173064	0.00032341927916021	0.0066831742716845
Sun2	241.444687372635	-0.988754918733444	0.287046847483054	-3.44457682571071	0.000571954070259255	0.010457033257293
Maff	224.928896344783	-1.12274590723198	0.295217858578857	-3.80310971916382	0.000142891030990778	0.00341842976473603
Arrdc4	906.87719242519	-0.76163499781891	0.149052213086151	-5.10985366838326	3.22408426936038e-07	2.02089544115279e-05
Npl	360.705262050944	0.586719218671962	0.199777549031083	2.9368626330513	0.00331550930306704	0.0404673330410223
Map3k9	43.388387264272	-2.29425851324506	0.567201593310627	-4.04487318142743	5.23514553711056e-05	0.00146357228605629
Apobr	66.8366437948627	1.28991652575995	0.410764187154917	3.14028478162695	0.00168783672582359	0.0243734490568127
Fam89a	4.93089096448563	5.75439638847652	1.96783234245562	2.92423102534015	0.00345308361686774	0.0415121961779896
Gimap5	845.384257187983	-1.01476463303427	0.162494100286693	-6.24493216211477	4.23984089483284e-10	5.37373757630753e-08
Pde12	462.796029480585	0.744583479524726	0.193598754696547	3.84601378604841	0.000120055010905416	0.00294576004536127
Chil5	333.213779969005	-1.7771761118155	0.254957811995564	-6.97047130231265	3.15880955709774e-12	7.81750903147949e-10
Gls2	20.0469507267464	2.83757179830683	0.844203663507968	3.36124080120157	0.000775931459044435	0.0133067146512829
Zrsr1	394.613821724539	-0.767781139984685	0.244122409633171	-3.14506620321496	0.00166049249242073	0.0240754638749567
Cdc25c	103.843682470358	1.88606460502231	0.533451666448867	3.5355866775666	0.000406870741958769	0.00802228383252221
Phlpp1	239.600636642692	-1.02570652349015	0.311060081881853	-3.29745468233926	0.000975654176547555	0.016060252351105
Dsg2	83.2428074289383	-3.20591409547629	0.545669532592549	-5.87519350813772	4.22349697840663e-09	4.47443357388243e-07
9930012K11Rik	185.501045506558	1.15936291856177	0.326161157156412	3.55457077927215	0.000378596593563089	0.0075899099217941
Rasip1	68.0087137258164	-1.74579907634972	0.459586270391404	-3.79863191923231	0.000145496981551488	0.00347123964341274
Csrnp3	13.2156627963305	-3.72119999920993	1.07479063670767	-3.46225569159109	0.0005356679906351	0.00995981649945107
Zfp612	99.5797657734748	-1.50116488799818	0.487690670335959	-3.07810868508937	0.00208318923376109	0.0283701122024732
Serpinb1a	608.871082917717	1.19913522634763	0.191563706793612	6.25972031142393	3.85668532502523e-10	4.98728478877587e-08
Hjurp	2330.62720595108	0.936544187372467	0.125009968886281	7.491756023269	6.79581626412915e-14	2.2169806058025e-11
Zfp36	8375.60711842309	-0.756770557812169	0.158270458588417	-4.78150227504019	1.73990033982876e-06	8.46594219589898e-05
Zfp367	765.998432285883	0.641724743973319	0.202045646845008	3.17613744217708	0.00149250220798194	0.0223859735562934
Gm9796	10.9848705659988	-5.08247736329013	1.65073858839848	-3.07891110016461	0.00207758667553547	0.0283476037458518
Cenph	234.939967869577	1.23816840258961	0.271248187580151	4.56470663872636	5.00193302149784e-06	0.000205136418830229
Dcaf12l1	416.50209671477	-1.22381775342639	0.290711177652208	-4.20973752474872	2.55667532754872e-05	0.000810121802464335
Lhfpl2	233.454582133439	1.93610620950582	0.229239149592316	8.44579214741039	3.01990596351147e-17	1.97035137273835e-14
Cenpe	121.074045019498	2.35429760567708	0.53118947965885	4.43212393285556	9.3309356025456e-06	0.000354328702748517
Smtnl2	17.1246792386181	-4.08961966976487	1.04661044166742	-3.90748984239966	9.32599608799539e-05	0.00240332760946294
Adrb2	72.0682038066672	-1.49642984903364	0.432632703683712	-3.45889211863106	0.000542402109781244	0.0100684825049567
Mms22l	647.567765105759	0.818643715157764	0.271944065749018	3.01033858894095	0.00260956607441036	0.0334443852072199
Basp1	308.850778820733	-0.815915266785512	0.252619180177522	-3.22982311244992	0.00123866828163093	0.0193049343263088
Ccdc149	273.286765310481	-0.890403531831529	0.252897301569869	-3.52081072555664	0.000430229594210555	0.00831928589989432
Zswim3	132.261277905417	-0.974338749799203	0.298761543017364	-3.26125892897325	0.00110918703453443	0.0176515612527964
Polr2k	112.038951716535	-0.984177267563108	0.345101036384475	-2.85185254113998	0.00434652586222188	0.0486282402387629
Clec9a	98.3722040568411	-1.57000784640356	0.451435996308151	-3.47780828122502	0.000505531360878662	0.0095478909921741
E2f8	177.329648091418	2.49898149968534	0.321577913277827	7.77099855588137	7.78697868364216e-15	3.72580973416665e-12
Usp27x	38.9605042679472	-2.20798610751381	0.699745726106649	-3.15541206632148	0.00160271570099877	0.0234721881211829
Ankle1	153.071685417936	2.30587793265968	0.488468648723254	4.720626264729	2.35119601293425e-06	0.000109574894706683
Stxbp6	96.0376097462471	-1.5936309399202	0.463019241401224	-3.4418244371388	0.000577805120451076	0.0105251455570492
Rpl37a	3103.68728169765	-0.609124206210742	0.141580766988073	-4.30230898708196	1.6902737063182e-05	0.000577671161440271
Gm11223	625.169174083711	0.617190639192829	0.164585987848108	3.74995859162942	0.000176863773494249	0.00404896747166898
Ticrr	182.984450559851	1.59273746045018	0.360754941381794	4.41501218070511	1.01004302837623e-05	0.000379532922233311
Gm5424	84.5255133505634	1.36456615428793	0.362420831638715	3.76514271577031	0.00016645398138583	0.00386614959354725
Cldn12	190.62295691035	-1.26631816290801	0.301820394502893	-4.195601708737	2.72148125793501e-05	0.00085479522924287
Irgm1	862.363726260529	0.654260451979072	0.144330747861974	4.53306354793333	5.81343159229926e-06	0.000235723155581535
Ltb4r1	8.13510359652729	-4.58788034047429	1.52110329754363	-3.01615304357245	0.00256004010689646	0.0329798349694923
Cltc	532.80937575505	-0.618766531335258	0.212569636367418	-2.91088860059837	0.00360402488438119	0.0426481229929164
Samd14	236.612151615418	0.829966875528254	0.285596391764727	2.90608319803976	0.00365984123275681	0.0431308383045905
Dusp18	51.5778014049734	-2.11791579565761	0.494875175161526	-4.27969698614671	1.87147934374287e-05	0.000623276438517057
Zfp358	511.397251087649	0.683141396549613	0.221098947409354	3.08975417818164	0.00200322217971477	0.0277015907202561
Zfp286	171.964266722161	-1.1576667302577	0.282996387088865	-4.09074738432677	4.29985284288016e-05	0.00125419237421923
Mis18bp1	164.050470888151	1.75411332377161	0.300365067434912	5.83993784214512	5.22203017474522e-09	5.39259144807862e-07
Diras2	4.68805119517634	5.68275715177996	1.9765152534271	2.87513953759101	0.00403848978141605	0.0461464894037864
Gimap6	4807.69810524716	-0.769891143878207	0.142474117191343	-5.40372636837779	6.52704914271135e-08	5.05128708221471e-06
Kcna3	33.3819909507891	2.68950607433556	0.76649386995266	3.50884224879929	0.000450061763491867	0.00864817476996286
Efcab4a	288.469878953081	-1.08273934171566	0.268371534209046	-4.03447908477605	5.47235639831969e-05	0.00150768145377122
Amigo2	497.820862295624	-0.758544638210456	0.248395978461781	-3.05377181590389	0.00225983896479547	0.0300071493993286
Sacs	181.651985282107	0.801740861364532	0.282040876830425	2.8426406497331	0.004474148486359	0.0496337020368756
Frmd6	477.338404636769	-0.619400950945868	0.197086743941845	-3.14278341890227	0.0016734961430318	0.024215084311571
Ckap2l	380.490373711846	2.42368820798523	0.247261986531636	9.80210602520224	1.10262330239123e-22	1.43882317113852e-19
F2r	1063.60400896589	1.488287493548	0.171080250534177	8.69935301649955	3.3378167236114e-18	2.99443882816988e-15
Phldb1	224.825333961575	0.825849557746305	0.254346326924074	3.24694902314368	0.00116649280991209	0.0184810571671944
Igf2	148.226315412013	-3.22528366671744	0.417847053335723	-7.71881395589515	1.17417138488605e-14	5.26689251832949e-12
Myof	594.061904125873	-0.663359822051525	0.191869680368741	-3.4573457399661	0.000545524465034392	0.0101038169949725
Tmem53	94.4578749201582	-1.32905445065477	0.431185063609496	-3.08232952117849	0.00205387337573938	0.0281967753814095
Lonrf2	50.7388825731627	-1.538072713714	0.504336459644517	-3.04969566308593	0.00229073364105789	0.0302353197207934
Arhgap30	994.80576266433	1.2472055558158	0.173789609344791	7.176525458098	7.15053419071587e-13	2.05277535547071e-10
Cdca2	228.424048517101	1.32396318516622	0.256357465691422	5.16451971310982	2.41057072661479e-07	1.5586185680103e-05
Mrgpre	83.7948333210888	-1.31450122869421	0.418700286363249	-3.13948012816452	0.00169247893177746	0.0243914082196121
Ndnf	18.1028501420886	-3.45068828334957	0.970516462157662	-3.55551751866008	0.000377235806181551	0.00757320666004194
Krt8	28.8193328380793	-2.56910451872428	0.659725753137811	-3.89420074402889	9.85230364271028e-05	0.00251189993761036
Rarres1	6.25862354907606	-6.21484995075158	2.09926367292335	-2.96049039999678	0.00307149694066563	0.0379969690755701
Dtx3l	1031.9981212045	0.633420724620976	0.216075397510952	2.931480084811	0.00337350995454617	0.0408635965295829
Tmie	32.7079538364746	-2.43611888469492	0.606773454474241	-4.01487386557769	5.94775943682324e-05	0.0016108328104936
Armcx4	95.7545875747501	-2.35246564513502	0.418055722678291	-5.6271580976427	1.83202804227555e-08	1.66436269106476e-06
2810025M15Rik	413.112552618926	0.593056394463958	0.203435744250196	2.9152025208244	0.00355457797444513	0.0422720896811809
H2afx	898.252011780898	1.57768348418419	0.214445205928653	7.35704711771029	1.88022997000221e-13	5.62267103946077e-11
Bex1	609.825353997799	-0.726146271186667	0.159129762435374	-4.5632335527527	5.03717256979187e-06	0.000205993091358383
Ubqln2	643.78296379124	-0.597500200433999	0.171498726268858	-3.48399205891068	0.00049399414467142	0.00940423335890392
Evc2	498.05098059972	-1.19474605629692	0.207066418149112	-5.76986875504153	7.93332951595517e-09	7.64261824644433e-07
Tcf19	345.126934015066	1.36771487095707	0.286543713674214	4.77314561683978	1.81370554583223e-06	8.79524642056615e-05
Fam171a1	731.433677941518	-0.838626969488165	0.17206191119958	-4.87398380990559	1.0936995700341e-06	5.77875235664482e-05
Fam78a	245.311484031368	1.01299274669871	0.317739172685802	3.18812672084475	0.00143197765620014	0.021704970725551
Rps27rt	791.804211460981	-0.941931591360874	0.182018573429726	-5.17492019419949	2.2800841828763e-07	1.50129946610121e-05
Ftl1	10332.0369042949	-0.592344670247203	0.0935665771242497	-6.33072928873535	2.44005123036574e-10	3.3356662248257e-08
Zbtb26	107.3376546233	1.25582811890149	0.411967636895962	3.04836595506321	0.00230089537901778	0.0303278716900103
Ptges	152.704012917999	-1.06255320207371	0.318395784425047	-3.33720876359105	0.000846243586668007	0.0142737725535048
Tmem37	242.667884540304	-0.757854322161934	0.25155115246817	-3.01272450841914	0.00258913842632717	0.0332419436238821
Pdik1l	309.095326886676	0.606875720338151	0.20831186437312	2.91330367650658	0.00357626631767381	0.0424245675404049
Insl6	136.578423390188	1.22930327469505	0.399555551568994	3.07667674712006	0.00209322163958004	0.0284235159730793
Gpr183	29.6129836334393	-3.37360372000859	1.09127733902609	-3.09142653234177	0.00199197268896023	0.0275725901420782
Zgrf1	180.869881803082	1.51648858553012	0.380752802546743	3.9828691355304	6.80882518791564e-05	0.00180654115983995
Pcmtd1	613.746884946159	-0.598574084454211	0.157634054983311	-3.79723838556068	0.000146317065992356	0.00347146308306492
Rab11fip5	645.953613447801	-0.629800766670901	0.154097596875226	-4.08702523233284	4.36939614141952e-05	0.00126448210108742
Kif18b	48.6755332228017	2.16641162758292	0.729968791526398	2.96781403908084	0.00299925726035261	0.037338541817087
Ubqlnl	7.39595996906615	-6.46156896327296	1.71383298973331	-3.77024424315605	0.000163087860058151	0.00381264355582199
Ufsp1	131.709864204598	2.22781474833323	0.396642048733738	5.61668828467741	1.94652121026215e-08	1.7572556888115e-06
Wdfy4	1149.89844644789	0.623123861612039	0.146468245388084	4.25432734556902	2.09678372808544e-05	0.00068524640429342
Arhgef39	288.533733278867	1.97471949433441	0.286786795730222	6.88567090164087	5.75158180294448e-12	1.28997195624164e-09
Hist1h1e	29.4573084723904	-2.06569028678507	0.643865941005761	-3.20826146442584	0.0013354003356092	0.0205668845679555
Mtcl1	9.88863642189603	6.76187575673993	1.6293891064298	4.1499453568559	3.32554653776533e-05	0.00101133252125177
D630039A03Rik	209.94546259214	-1.31726872183192	0.282895926268037	-4.65637218325949	3.21829923257897e-06	0.000140839838976947
Bhlha15	5.53365820666129	-6.05388548917379	2.09838322964397	-2.88502376670297	0.00391384113784349	0.0453058674940367
Nup188	338.492202140958	0.634750727865701	0.220993789478833	2.8722559550774	0.00407552726693047	0.0465024788469952
Cpne8	305.436911030717	-1.30024576264567	0.233619768529439	-5.5656495630926	2.61177656711131e-08	2.2859415148973e-06
Jun	2183.78172739642	-1.03304243740652	0.120411879156353	-8.57924022649902	9.5501839364943e-18	7.38414945769647e-15
Map1b	18.0853544313531	-3.27804657887868	1.03005243333253	-3.18240748995001	0.0014605616659637	0.0220067777826689
Oas1a	685.982219335694	0.871036386211455	0.209434436633515	4.15899314464538	3.19653491762081e-05	0.000982506685386061
Junb	2944.4422153746	-0.993830065886921	0.149000437316418	-6.66998086573678	2.55836778059093e-11	4.89637481634696e-09
Nrk	91.3940562511461	-1.65260895954926	0.453510158717642	-3.64403956070626	0.000268392139348778	0.00575000114658561
Glis3	31.5415945445921	-2.37993069497272	0.811331935810247	-2.93336252392921	0.00335312114834919	0.0407887296300036
Jam2	319.507877889417	-0.939462160583706	0.299676733906663	-3.13491857821806	0.00171901816581304	0.0246994862383187
Rnf26	464.883763216679	0.743445746257322	0.168522335962089	4.41155614187885	1.02630334943212e-05	0.000384635986364194
9030619P08Rik	300.225129010106	-0.783907849371254	0.238767146972758	-3.28314786732654	0.00102654804657589	0.0165935480411603
Ier2	5343.47402520806	-0.882654549093089	0.136326583518865	-6.47455929951435	9.50890623215343e-11	1.46764344146592e-08
Rpia	293.442189691862	-0.598397410373058	0.202580604792429	-2.95387315575544	0.00313812961272322	0.0385987253307876
Cnn3	59.4593643691802	-1.60242203181073	0.528997868688715	-3.02916538356351	0.00245230396524896	0.0318843941278837
Pde5a	197.752430914969	0.889608654290296	0.303681207945623	2.92941621349711	0.00339599354192722	0.041066631255959
Iigp1	1146.60196034336	0.675662436613204	0.175403357440581	3.85204962135396	0.000117133278808849	0.00288392981821993
Klf1	97.3845051745299	2.17368775064416	0.520729877348431	4.17430964728321	2.98891004512688e-05	0.000929343143023593
Fgfr3	202.186760233373	-1.09580869953849	0.307336399652937	-3.56550249425693	0.000363159707859901	0.00735231938874614
Rhob	1165.4038917742	-0.920286585580893	0.153971196389014	-5.977004837033	2.27277453233207e-09	2.45288764188681e-07
Ano9	9.03446414711752	-5.76085380398367	1.6049679433577	-3.58938870263763	0.000331454304776267	0.00679670727251219
Emcn	690.149441323893	-1.44537652357944	0.221095013005493	-6.53735470525304	6.26164250269483e-11	1.02135927822365e-08
Hmgb2	1623.55651925727	1.38027411038957	0.182140959598844	7.57805445534903	3.50775177026681e-14	1.25875672276024e-11
Fsd1l	293.889060392509	-1.05967016148093	0.276661543325394	-3.83020404189175	0.000128037045763493	0.00313090929282653
Rab39	9.13217630574753	-6.77015899938633	1.69510791089091	-3.99393982877944	6.49843615671557e-05	0.00174352434754197
Sugct	36.3777014457564	-2.21775984871526	0.673061533415048	-3.29503282926089	0.000984101822951412	0.0161230381363479
H2-Q5	604.359960004927	0.994254492633064	0.21685152862841	4.5849549639873	4.54084300749472e-06	0.000187230827226274
B4galnt4	115.121518006842	-1.06490703025937	0.364916376961217	-2.91822208454226	0.0035203352606308	0.0421090769425788
Paqr3	7.37667379115774	6.33674281763046	1.72690809167331	3.66941520986817	0.000243105952781353	0.00528782768081392
Ghr	198.559800916483	-1.31248137401451	0.340271031101366	-3.85716459542958	0.000114709922741217	0.00283887281211625
Clca1	661.886572872257	-1.12891278330879	0.183252718056545	-6.16041494653544	7.25545758703527e-10	8.46706001661011e-08
Lig1	901.605264264399	1.14379787274731	0.1732120259238	6.60345531233781	4.01683418186043e-11	7.11822689462033e-09
Adap1	332.889762589237	-0.633255626916322	0.200003935702017	-3.16621582817151	0.00154436159997046	0.0229242672243805
Hmga2	217.010654477958	-0.958195245505461	0.263306759937837	-3.63908334799941	0.000273610239836375	0.00583566327282515
Cntrl	1019.33998779293	0.632596161017056	0.152262976122333	4.15462890012609	3.25815902767823e-05	0.000997177285358066
Trim12c	648.096788378202	0.60103698919708	0.162254222367463	3.70429182320993	0.000211982111809861	0.00468843025103043
St6galnac2	20.0493537432967	-7.88534747850298	1.57738895955622	-4.99898736499424	5.76321787203166e-07	3.37653997286295e-05
Rpl38	2058.16064059345	-0.867678950966034	0.158244112727201	-5.48316734197777	4.17777482816875e-08	3.4267302790591e-06
Gnai1	47.1796154425938	-1.67589985002958	0.562539870031995	-2.97916634768351	0.00289033818343	0.0363610116432553
Mex3b	25.9014817415984	2.50616483587713	0.734128029851021	3.41379804880317	0.000640640435728981	0.0114091225985779
Sept11	801.266756883459	0.888507450808238	0.196844701461043	4.51374837226229	6.36917798034704e-06	0.000254660670556829
Espl1	190.384935894229	2.03910548782818	0.267914830782088	7.61102131552665	2.71938374159483e-14	1.02721142702242e-11
Gm15590	334.400674169997	-0.804298963461176	0.201550145303115	-3.99056503904563	6.59160696664293e-05	0.00175866034199243
Rpl30	8643.25296030326	-0.591536218625795	0.108398141309858	-5.45706975671178	4.84056225544928e-08	3.88164416842005e-06
Gda	1427.24200773898	-2.2478258947549	0.167748245073466	-13.3999964874176	6.04660163801332e-41	2.16982299780108e-37
Fcer1g	181.931878773889	-2.06752759957387	0.32727221131658	-6.31745540281724	2.65905139362339e-10	3.53407626889539e-08
Gm8129	138.465101560439	-1.23901214094068	0.356953572113819	-3.47107365701219	0.000518381785275067	0.00972660411220695
Slc14a1	809.545080183606	0.9903933955534	0.200069334927972	4.9502508513359	7.41178862802606e-07	4.13964256679712e-05
Calcrl	699.759859839382	-0.882076563459496	0.255743318986247	-3.44906982108468	0.000562521230734872	0.0103270578493553
Rps3a3	830.921545760319	-0.621547735765734	0.148970808195529	-4.1722787389992	3.0156839535205e-05	0.000934927159154068
Rps26-ps1	655.537551322047	-0.59627688231406	0.198214367570512	-3.00824248828452	0.00262763383950676	0.0335859805274088
Nrm	286.622563491601	0.78113924528503	0.243519840753114	3.20770267781575	0.0013379974525195	0.020584796820434
Chpt1	292.593927564999	-0.997975669883186	0.226430401578336	-4.40742790246709	1.04605403663435e-05	0.000387986037257092
Serpinb6a	1196.84407499959	-0.598446035778805	0.164139352938914	-3.64596317131531	0.000266392129135716	0.0057175984422689
Gm8203	1229.99360754686	0.650815855528446	0.161841064306016	4.02132708604692	5.78711812890579e-05	0.00157028910439156
Pyroxd2	89.3158710553375	-1.82800559184973	0.517934802217378	-3.52941255158697	0.000416483322611189	0.00811153543115468
Rpl36a-ps1	141.389070400494	-0.962213167318673	0.313677095880606	-3.06752765807587	0.00215837485781528	0.0289815834509641
Gpr97	520.875301011076	1.06078524428567	0.307745721239648	3.44695367335299	0.000566945790483194	0.0103800253528007
0610040J01Rik	13.6073177454069	-4.57126549997999	1.39751606507864	-3.27099316723974	0.00107170499761853	0.0171688097497951
H2-Q7	3331.30732450388	1.06087074461404	0.157198278056911	6.74861555563588	1.49262498959247e-11	3.19778195531497e-09
Mfap2	149.086302111803	-1.26561087837561	0.355094819573368	-3.56414909092786	0.000365038437375338	0.0073695664276872
H2-Eb1	474.327507209541	1.3500941410712	0.217776814194284	6.19943930241697	5.66646648345816e-10	6.89651944875981e-08
Gmfg	1074.89788225889	0.752790598123252	0.142606997343204	5.27877742430517	1.30048656393169e-07	9.01796335201716e-06
Obscn	470.662090867397	-0.75339925618086	0.246478931699046	-3.05664768581832	0.00223827187149032	0.0297758613933012
Cep128	243.300292673027	0.76710529467616	0.243254649004508	3.15350723127164	0.00161321231635735	0.0235086797857801
Dot1l	489.522672529731	0.707368189030562	0.177629167085395	3.98227498691415	6.82587379363335e-05	0.00180772310763493
1700052N19Rik	388.889925959293	1.01473071419905	0.274775784178755	3.69294083622346	0.000221675609493366	0.00488775990578767
Inadl	341.170936764234	-0.699129896252711	0.224004511899078	-3.12105274275767	0.00180205755656535	0.0255600139989516
Wbscr16	357.507606275649	0.727027038663066	0.210712270666463	3.45033080590678	0.000559900006319871	0.0103035957573275
Cks2	854.868989298678	1.21191000716701	0.207925525900988	5.82857733275186	5.59018905992636e-09	5.73154098329879e-07
2010012O05Rik	382.847226676716	-0.808635934289011	0.215272237619561	-3.75634100909039	0.000172415720979244	0.00398337544074194
Gm10116	964.894742503683	-0.612112275069052	0.165091834251243	-3.70770776062441	0.000209143813053187	0.00463279366136642
Nsl1	240.199408963345	1.2922895482001	0.244802398515149	5.27890885072406	1.29955425985385e-07	9.01796335201716e-06
Cnr2	81.3075268840589	1.66258790131912	0.496829446510071	3.34639565548662	0.000818694858997563	0.0138743164180059
Kdr	132.228024180555	-1.014162387766	0.32151966050218	-3.15427798779704	0.00160895745530812	0.0234943797695756
Nmral1	732.825854747161	0.88212357927243	0.160130806079067	5.50876874270443	3.61352250168981e-08	2.99817930573731e-06
Col23a1	8.37489154292179	-6.62418334710593	1.9205957185053	-3.44902536399549	0.000562613852458953	0.0103270578493553
Tnfrsf11b	6.47584477233993	-6.24898953522623	2.07198662788025	-3.01594105441659	0.00256183056924787	0.0329798349694923
Gm10136	445.665027650808	-0.603675252376792	0.183657030127459	-3.28697056659272	0.00101271418054604	0.0164440037868301
Trerf1	58.3804698664812	1.4411266253883	0.449124151831054	3.20874889384797	0.00133313867007946	0.0205541057683357
Ifi27	1354.19179268357	1.07192263651223	0.195590754911804	5.48043611261475	4.24278704190238e-08	3.46028211360607e-06
Lrrc51	170.431057280269	-1.30407495003021	0.269128989772636	-4.84553875497364	1.26268559698556e-06	6.4730675211181e-05
Pde6h	87.5137295724612	-1.34420405533558	0.361714105672428	-3.71620579417744	0.000202236880614676	0.00453579403803603
mt-Nd2	11621.3087701729	-0.769117532695974	0.145463185017791	-5.28736898344354	1.24088176730066e-07	8.77419551124813e-06
mt-Co2	4423.17920022518	-1.10992684876744	0.17716381112723	-6.2649750064947	3.72885210822584e-10	4.86581301467943e-08
mt-Atp8	59.3140755933534	-1.95883665409473	0.453555787132124	-4.31884392101056	1.56848653187235e-05	0.000539905411954334
mt-Atp6	3724.65584320404	-0.971979854314862	0.173180438221463	-5.61252682056327	1.99393292735904e-08	1.78352069034081e-06
mt-Co3	4332.11758764801	-0.716288603838858	0.195622819480646	-3.66158000247883	0.000250664558397225	0.00543510433721113
mt-Nd3	65.8952892734529	-2.19234674632724	0.48734671093375	-4.49853604659962	6.84229962669594e-06	0.000269819694619763
mt-Nd4	30498.5954956137	-0.633276668333095	0.122077453494731	-5.18749900333092	2.13137065690979e-07	1.42296253066433e-05
mt-Nd5	11881.359569037	-0.780364843856337	0.118255361948938	-6.59898063813202	4.13994370090905e-11	7.24692096132299e-09
mt-Nd6	5109.76295474611	-0.681078532104214	0.146620569744313	-4.64517723053406	3.39784627884893e-06	0.000147527190482705
Ifitm7	70.4977694170614	-2.47899520799696	0.548826855875001	-4.5168985108148	6.27519621594421e-06	0.000251603816993473
2610305D13Rik	263.958678067027	-1.05720494207493	0.309154733229748	-3.41966280454541	0.000626988017658719	0.0112638122721818
Spag8	16.6358682222446	-3.16074230667408	0.951883543815593	-3.32051365653864	0.000898519630334	0.0149969195044352
Msl2	343.542608634	-0.63251028736209	0.221433853860003	-2.85642992855998	0.00428434560919755	0.048254095678608
Oas1g	293.124468075556	1.07961856040645	0.268438152653405	4.02185214633184	5.77423007831191e-05	0.0015697594421229
H2-T23	1684.82077442968	0.590353004713477	0.123444278870519	4.78234398641267	1.73262851458506e-06	8.45923459127683e-05
Rps28	3290.0926231671	-0.718859437757756	0.164681322319569	-4.36515463704369	1.27032860194233e-05	0.000453911664137677
Rps25-ps1	433.990637266522	-0.62206490324045	0.172527088202998	-3.60560715259113	0.0003114239549422	0.00649735385064002
Zfp563	62.8406253548546	-1.36441990626301	0.43244244609056	-3.15514797078288	0.00160416723887979	0.0234721881211829
S1pr3	15.358407242743	-7.49441653474926	1.71666006779407	-4.3656963165571	1.26718432555478e-05	0.000453911664137677
Pcna-ps2	245.946211245711	0.716607598680776	0.250237532658602	2.86370949660234	0.00418711827140732	0.0474057365703975
Rpl31-ps8	1113.42825098389	-0.654981968349264	0.136535326941276	-4.79716116716792	1.60930113884823e-06	7.96259315305014e-05
Cenpm	142.058412899799	1.38463097917503	0.442615146199886	3.12829552052819	0.00175823302817884	0.0251139280948225
Cst7	16.3597574937692	4.12868440743309	1.21843182728142	3.38852311224096	0.000702701065132429	0.0123157156152758
Insm1	13.9976099340178	-5.57020866381442	1.36887970289142	-4.06917324586574	4.71802563942163e-05	0.00134104039659917
Gm7676	31.8460059998672	-1.79230674856479	0.567296442209067	-3.15938302307257	0.00158103554759168	0.0232999838297033
Psrc1	248.198377517128	1.36542898995968	0.313013482759775	4.36220503321765	1.28758116414383e-05	0.000457473763121796
Ddx3y	557.474513665556	-1.04753183876332	0.20519456203247	-5.10506627654956	3.30678598359095e-07	2.06372200036802e-05
Gm10259	54.7073726315981	1.84948118903512	0.473481190840302	3.90613444591703	9.37843446232703e-05	0.00241250982566742
Gm13192	211.708897104515	-0.79686381036006	0.277176334811997	-2.87493451019387	0.0040411130821067	0.0461464894037864
Hist1h2ac	354.714544332962	-1.92374984812768	0.357685505024018	-5.37832766804039	7.51808965113377e-08	5.74014142831778e-06
Gm5595	146.156665181079	-1.3681679060649	0.31547572406999	-4.33684052900806	1.44545416108181e-05	0.000501160604545129
Irgm2	1053.1129567374	0.775639031101031	0.188232630194694	4.12064066840466	3.77820301081403e-05	0.00112749118538928
Spdl1	118.860506593998	1.63093762122328	0.367188905012022	4.4416854620645	8.92569684794718e-06	0.000340743224881473
Rnf213	2764.11673642473	0.67850788219072	0.123607563709269	5.48921005988438	4.03735252603055e-08	3.33058380222084e-06
Serpinh1	40.0377599795768	-1.65356293132925	0.573508813228984	-2.88323892011235	0.00393608776842554	0.0453827640866388
Gm13251	280.189373460052	-0.787584365553282	0.246800868677104	-3.19117339324967	0.00141696214553115	0.0215000788974145
Runx3	466.625019077295	2.39770023519571	0.314289153710822	7.62896271438575	2.36650063704544e-14	9.18074328220277e-12
Zscan18	202.583104995217	0.761697060353567	0.261271638502408	2.91534536515163	0.00355295127515096	0.0422720896811809
Skint3	131.541931816406	-1.7355190682249	0.358630844896408	-4.83929113438699	1.30303050341819e-06	6.65612094166004e-05
Nt5dc2	818.680745518685	0.881191331556742	0.189796889662631	4.64281228803635	3.43698585151486e-06	0.000148353518022675
Akr1c19	82.938436832866	-1.85024757294459	0.434243826309662	-4.26084946024117	2.03651377894447e-05	0.0006689272032716
Ccdc112	338.99949109182	-1.06277635647368	0.263043023140963	-4.04031380031756	5.3379730783509e-05	0.00147632496274853
Ccnf	191.690720425958	1.69153332566927	0.358183389504455	4.72253425266174	2.32923845041766e-06	0.000109261074239526
Tuba1a	343.261927198939	0.842836033759283	0.245705237577239	3.43027296475245	0.000602974334373523	0.0108869101831416
Slfn2	291.180291122531	-1.29650959379507	0.405947293711351	-3.19378799632288	0.00140419197085203	0.0213567926186768
Rpl37rt	653.63566389909	-0.777040214123706	0.194108598811104	-4.0031210306138	6.2512301385709e-05	0.0016898334728634
Gm10419	258.338548691854	-1.10096242973361	0.285762887823143	-3.85271312912748	0.000116816221158482	0.00288392981821993
Gm10443	768.353469293202	-0.792738912169111	0.205352877153929	-3.86037402132374	0.000113213598384448	0.00282129859585134
Acot1	200.467410459884	-0.826910900059806	0.273100846698361	-3.02785915919597	0.00246292845863071	0.0319935521223396
Oip5	106.23855748728	1.49273599985432	0.44277667483047	3.37130676638704	0.00074812501203284	0.0129224866699391
Zxdb	344.453386501638	-0.739050700100867	0.225130674170181	-3.28276323439694	0.00102794962575086	0.0165975128549244
Nudt10	19.174411516984	-5.00207827991042	1.05323460144599	-4.74925365444986	2.04168730852249e-06	9.76879320884392e-05
Nudt11	71.2853063437139	-2.7369768530196	0.69444513864876	-3.94124272846833	8.10605466872607e-05	0.0021040562154592
Lst1	446.982446855777	-1.00112495536896	0.208717970193513	-4.79654413293098	1.61426404315006e-06	7.96259315305014e-05
H2-Ab1	806.357714755378	1.18708384745351	0.207732359163085	5.71448691111993	1.10035517465419e-08	1.05296654513242e-06
Pydc4	38.9265823424549	3.38725351132627	0.712508481610501	4.75398342440778	1.99447396696547e-06	9.5748091377332e-05
Gm4951	418.815700320816	0.760351051435906	0.204529734313541	3.71755751792206	0.000201158197557809	0.00451866160836431
Ecscr	179.340771765038	-1.25642558615295	0.367488870880795	-3.41894866949727	0.000628635840786635	0.0112652170519992
Fbxo36	15.5507536631181	-3.35950994559404	1.02608964430589	-3.27409009947335	0.0010600280634786	0.0170197347015345
Rpl31	8085.16972160782	-0.588695699085843	0.121764138905322	-4.83472149007341	1.33332175762173e-06	6.78670230812139e-05
Ntf5	47.8278670815106	-1.51017025529649	0.529254395887455	-2.85339199264321	0.00432552289091329	0.0485066840438823
Znhit6	364.057585835351	-0.651343593316266	0.209947662865973	-3.10240935490706	0.00191952323039716	0.0268480316614803
Spint2	625.964283757039	-1.13444695446598	0.308019634444655	-3.68303454587023	0.000230473911871091	0.00505072142137043
Spc24	283.061959292584	1.64920012012611	0.337545942451394	4.88585378378113	1.0298160511318e-06	5.49072025878935e-05
Fam65c	51.9708602218542	1.53823027625159	0.501690341454966	3.0660950573426	0.00216874354254745	0.0290664283937686
Mgst2	93.5025857876199	-1.11724030497308	0.376181512112751	-2.96995006133692	0.00297848163506394	0.0371443313550894
Kiz	491.535532052006	-0.672841737191168	0.200866297079177	-3.34969951144142	0.000808992708937612	0.0137423447859059
Gm4149	413.475006783146	-0.860306416079724	0.193994889834025	-4.43468596938699	9.22065952256009e-06	0.0003510698853762
Gas2l3	349.57674650974	-0.948682711838494	0.277879837858023	-3.41400340215832	0.000640157763869736	0.0114091225985779
Gm14207	11.0420644010805	-4.3926754944085	1.37554380118374	-3.1934101194221	0.0014060310035286	0.0213567926186768
Prdm11	539.966128289865	-0.931709025833234	0.165457872532042	-5.63109516383274	1.79068882078306e-08	1.63716861996943e-06
Smim6	305.838502919999	-0.667003742099623	0.216192819765232	-3.08522615516988	0.00203397429783905	0.0280188743485429
Aarsd1	653.499879272517	0.856066488449224	0.234389302294229	3.65232747429148	0.000259874187436287	0.00560095208177247
Ly6a	3740.50317118191	0.699782665801988	0.143869034051835	4.86402560783066	1.15022022468646e-06	6.00373131096342e-05
Ass1	150.622792644393	1.12682925326157	0.303799702606339	3.70911901359464	0.000207981655774594	0.00462092281995552
F630028O10Rik	39.3041784171951	2.74304598641726	0.644244467719051	4.25777189228961	2.06474467033158e-05	0.000676651712281725
Ankrd63	97.9741879935131	-1.84875906321287	0.382786100804904	-4.82974449522957	1.36708358137596e-06	6.90954849544736e-05
Nrarp	138.925967682888	0.986674569984673	0.334643085330777	2.9484385401521	0.00319383638843473	0.0391831859141813
Gm4070	251.430683405993	0.744827286951241	0.229505151528919	3.24536195370493	0.00117301422503053	0.0185638877465141
Rad54b	106.51975807194	1.9595948665818	0.418189280422355	4.68590410687399	2.78726752007735e-06	0.00012502636869747
Igtp	1269.0656571964	0.83129637857756	0.160895547666747	5.16668354490066	2.38284197494196e-07	1.54766125376999e-05
Ifi47	3074.7720354703	1.03333980236466	0.111124082546832	9.29897263204999	1.41809255061706e-20	1.56579234396594e-17
Sec61g	290.174469390318	-0.759662502318654	0.252042598325353	-3.01402424576671	0.00257807201924481	0.0331294948650313
Prnp	273.167610220317	-1.29449868485157	0.310417336692894	-4.17018810432054	3.04348324860618e-05	0.000941512037726143
Clec7a	139.645871157368	-2.67337924446142	0.474301341132089	-5.63645727435738	1.73584077126073e-08	1.59719605324849e-06
Rpl36a	4802.32391049242	-0.644717080734703	0.143314937916484	-4.49860349596223	6.8401295205765e-06	0.000269819694619763
Rpl39	2333.85435282204	-0.847902569368563	0.118678466860198	-7.14453591962374	9.03004435057315e-13	2.48099042500621e-10
Mettl21b	6.07222466999601	-6.18273652908452	1.99830830900673	-3.09398529807328	0.0019748727254437	0.0274152060938286
Rpl38-ps2	520.312010968768	-1.04564867659862	0.195250798596142	-5.35541305908536	8.53611845698393e-08	6.38163772560142e-06
Gm6274	776.269772326768	-0.604171565910079	0.20540738108007	-2.94133327991055	0.00326802709861007	0.0399536787255093
Gm14303	491.441894565623	-0.775937013312152	0.200901280696899	-3.86228007417639	0.000112333677006214	0.00280423930390818
Gm14276	102.154237477627	1.71505878994543	0.484314293037591	3.54121035575613	0.00039829589618289	0.00790752322795188
Gm12250	423.321255194291	1.14800194664918	0.243150243032896	4.7213686991621	2.34262838965208e-06	0.000109531230961127
Gm12191	689.28748572995	-0.680263284981164	0.155046712617863	-4.38747312661688	1.14675157205201e-05	0.000415668486495824
Gm13340	1441.23180625669	-0.648271479764066	0.178673932725313	-3.6282375939007	0.000285362589650947	0.00604767360116119
Gm13033	8.94655588417033	-4.85263236114076	1.56248455179719	-3.10571541687192	0.00189819302944392	0.0266080690865606
Gm15452	61.7773668592013	1.35980110518987	0.412011556468951	3.30039554434767	0.000965486468968403	0.0159687993055728
Gm16104	82.8425819366757	-1.34844684690014	0.382015430338377	-3.52982298569912	0.000415837788134254	0.00810996686260745
Zfp335os	53.8065249989777	1.77855667182807	0.622679988981637	2.85629328595706	0.0042861900508726	0.048254095678608
Dpy19l2	27.9626957520631	-3.32331430661106	0.885862184466257	-3.75150262070775	0.000175777915482247	0.00403053705883733
Gm11346	275.576227132034	-1.1001064551879	0.267387453875221	-4.11427850949684	3.88392279577705e-05	0.00115185594649967
Tnfsf13os	115.585366463483	-1.31257659451688	0.426569867687888	-3.07704949163748	0.00209060586930668	0.0284187309077521
Cd63-ps	491.417380762478	-0.840456996772552	0.163264000470042	-5.1478402731334	2.63502716010405e-07	1.67359202903246e-05
Gm2788	46.7957731443225	3.50619880365051	0.798724879291649	4.38974532352115	1.13483488444236e-05	0.000413815669164986
Gm2830	467.318525413637	-0.985600608408972	0.212983964572741	-4.62758128475141	3.69961044707188e-06	0.000156188848109617
2410006H16Rik	2475.07957167856	-0.593949175771239	0.136982901112504	-4.33593660922271	1.45140770793502e-05	0.00050201219854697
A230065H16Rik	29.7259808649159	-5.58772505583316	1.04012641004933	-5.37215957776529	7.77992107524157e-08	5.8467532520428e-06
Gm16638	9.73255077613305	-6.83977937358486	1.66897671625045	-4.09818741447229	4.16398077982579e-05	0.00122228589189406
2810408I11Rik	44.4732548131909	2.09628405420879	0.554645326161035	3.77950368520757	0.000157141267780001	0.00369166245125063
Cbx6	762.179846258281	-0.696816483250282	0.171085622696522	-4.07291081662847	4.64292061658115e-05	0.00132231116131758
Flt3l	154.875594645359	0.990773343148198	0.287118860224035	3.45074281214097	0.000559046032660894	0.0103010869740879
Gm15446	255.188725416488	-1.35813733670561	0.350782166895202	-3.87173997106688	0.000108061198174682	0.00271648062801995
Gm340	6.55180587523602	-6.27231777275063	1.79476223139733	-3.49479037558487	0.000474434217366136	0.00908478933894393
Rps27	6479.52668897736	-0.824396048030455	0.150690344140639	-5.47079544301158	4.48020167505699e-08	3.61285476650382e-06
Eid1	927.571625083764	-0.602428923079217	0.147704520158397	-4.07860857902776	4.53060418056737e-05	0.00130064584815728
2810468N07Rik	204.217170310845	-1.01631290366865	0.33326540589843	-3.04956015740319	0.00229176730223096	0.0302353197207934
Neat1	1481.68188691342	-0.848238081762754	0.177149544560005	-4.7882600199146	1.68233582562688e-06	8.26994809624942e-05
Malat1	1553.11869416538	-1.05042472089127	0.16823206422367	-6.2439031806368	4.26784229970084e-10	5.37373757630753e-08
Snora24	158.914986903541	-0.983993428952453	0.291110605428907	-3.38013597100898	0.000724499781153529	0.0125901572138956
Gm20667	39.0317008745592	1.59188649606439	0.534852807361601	2.97630763857644	0.00291742041812839	0.0366374914101618
